# Supplementary material for: RhoBTB1 reverses established arterial stiffness in angiotensin II–induced hypertension by promoting actin depolymerization
Source: JCI Insight. 2022 May 9;7(9):e158043. doi: 10.1172/jci.insight.158043 (PMC9090250; doi:10.1172/jci.insight.158043)
Supplement: Supplemental table 1 [file jciinsight-7-158043-s166.xlsx]

## Sheet: S-RhoBTB1.AngII_ISM-Cre.AngII
GeneId	Chromosome	GeneName	logFC_S-RhoBTB1.AngII_ISM-Cre.AngII	PValue_S-RhoBTB1.AngII_ISM-Cre.AngII	FDR_S-RhoBTB1.AngII_ISM-Cre.AngII
ENSMUSG00000027483.7	chr2	Bpifa1	-6.71973	2.36927e-73	3.44516e-69
ENSMUSG00000024653.2	chr19	Scgb1a1	-7.37673	2.27678e-63	1.65533e-59
ENSMUSG00000031972.5	chr8	Acta1	3.14588	3.38821e-62	1.64226e-58
ENSMUSG00000031574.8	chr8	Star	-3.73133	2.79444e-42	1.01585e-38
ENSMUSG00000030730.12	chr7	Atp2a1	2.66562	2.19171e-32	6.37393e-29
ENSMUSG00000032323.13	chr9	Cyp11a1	-4.328	9.91492e-32	2.40288e-28
ENSMUSG00000000889.8	chr2	Dbh	-2.08596	2.17598e-27	4.52013e-24
ENSMUSG00000055368.14	chr8	Slc6a2	-1.72763	2.76608e-22	5.0277e-19
ENSMUSG00000033196.17	chr11	Myh2	2.65842	3.45187e-21	5.57708e-18
ENSMUSG00000017300.9	chr2	Tnnc2	2.73706	4.50972e-19	6.55758e-16
ENSMUSG00000032269.8	chr9	Htr3a	-2.67228	1.44708e-18	1.91291e-15
ENSMUSG00000000120.6	chr11	Ngfr	-2.04149	1.24614e-17	1.51001e-14
ENSMUSG00000061723.18	chr7	Tnnt3	1.72559	2.87196e-15	3.2124e-12
ENSMUSG00000056328.14	chr11	Myh1	1.99528	6.77129e-15	7.03295e-12
ENSMUSG00000031097.15	chr7	Tnni2	2.44651	8.87399e-15	8.60244e-12
ENSMUSG00000062380.4	chr8	Tubb3	-1.76995	1.65153e-14	1.50093e-11
ENSMUSG00000005716.16	chr15	Pvalb	3.35412	4.96956e-14	4.04898e-11
ENSMUSG00000023484.14	chr15	Prph	-1.89968	5.01215e-14	4.04898e-11
ENSMUSG00000030592.18	chr7	Ryr1	2.61453	2.04447e-13	1.51117e-10
ENSMUSG00000020061.18	chr10	Mybpc1	3.0838	2.07849e-13	1.51117e-10
ENSMUSG00000030672.12	chr7	Mylpf	2.19574	3.6625e-13	2.53602e-10
ENSMUSG00000064057.12	chr11	Scgb3a1	-3.73745	3.52403e-11	2.32922e-08
ENSMUSG00000000214.11	chr7	Th	-1.59889	7.79426e-11	4.92767e-08
ENSMUSG00000028072.6	chr3	Ntrk1	-1.91438	7.69048e-10	4.65947e-07
ENSMUSG00000056569.11	chr1	Mpz	-1.63499	9.78316e-10	5.69028e-07
ENSMUSG00000020297.10	chr11	Nsg2	-1.9667	2.54702e-09	1.42447e-06
ENSMUSG00000020182.16	chr11	Ddc	-1.59303	3.82303e-09	2.05891e-06
ENSMUSG00000035864.14	chr10	Syt1	-1.51707	1.08934e-08	5.63462e-06
ENSMUSG00000029819.6	chr6	Npy	-1.52822	1.12375e-08	5.63462e-06
ENSMUSG00000053310.11	chr9	Nrgn	1.5287	1.28412e-08	6.22413e-06
ENSMUSG00000025867.8	chr13	Cplx2	-1.09661	1.35331e-08	6.29052e-06
ENSMUSG00000029372.7	chr5	Ppbp	1.74094	1.38907e-08	6.29052e-06
ENSMUSG00000039824.4	chr10	Myl6b	1.15582	1.4276e-08	6.29052e-06
ENSMUSG00000054013.6	chr12	Tmem179	-2.38295	2.77207e-08	1.18555e-05
ENSMUSG00000048070.4	chr11	Pirt	-1.93479	3.68728e-08	1.53191e-05
ENSMUSG00000009394.13	chr6	Syn2	-1.29511	3.83501e-08	1.54903e-05
ENSMUSG00000014602.15	chr1	Kif1a	-0.915017	8.67007e-08	3.40734e-05
ENSMUSG00000029304.14	chr5	Spp1	-1.08076	1.39392e-07	5.33393e-05
ENSMUSG00000001131.11	chrX	Timp1	-0.870732	2.14011e-07	7.97932e-05
ENSMUSG00000008590.4	chr9	Htr3b	-2.24078	2.59686e-07	9.44025e-05
ENSMUSG00000027273.13	chr2	Snap25	-1.46239	2.84737e-07	0.000100984
ENSMUSG00000032303.8	chr9	Chrna3	-1.72232	3.59543e-07	0.000124479
ENSMUSG00000029120.10	chr5	Ppp2r2c	-2.29062	4.22798e-07	0.000142974
ENSMUSG00000018865.9	chr15	Sult4a1	-1.80223	4.60451e-07	0.000151504
ENSMUSG00000051111.16	chr13	Sv2c	-1.6141	4.6886e-07	0.000151504
ENSMUSG00000027581.12	chr2	Stmn3	-1.70244	6.13987e-07	0.000194087
ENSMUSG00000039278.10	chrX	Pcsk1n	-1.97809	7.7728e-07	0.000240477
ENSMUSG00000022055.7	chr14	Nefl	-1.65635	9.83309e-07	0.000297881
ENSMUSG00000027500.10	chr3	Stmn2	-1.03885	1.24098e-06	0.000368267
ENSMUSG00000043613.8	chr9	Mmp3	-0.945703	1.75178e-06	0.000506856
ENSMUSG00000021087.18	chr12	Rtn1	-1.36512	1.77771e-06	0.000506856
ENSMUSG00000044258.10	chr13	Ctla2a	0.798359	1.86139e-06	0.00052051
ENSMUSG00000024261.6	chr18	Syt4	-1.43592	2.97548e-06	0.000816348
ENSMUSG00000023328.14	chr5	Ache	-1.34995	3.056e-06	0.000822913
ENSMUSG00000026204.15	chr1	Ptprn	-1.43126	4.09372e-06	0.0010823
ENSMUSG00000026628.13	chr1	Atf3	-0.844762	4.67854e-06	0.00121483
ENSMUSG00000026950.18	chr2	Neb	1.44776	5.1786e-06	0.00132109
ENSMUSG00000031028.14	chr7	Tub	-0.815111	6.61452e-06	0.00165831
ENSMUSG00000006651.8	chr7	Aplp1	-0.932887	6.82603e-06	0.00168233
ENSMUSG00000003411.10	chr4	Rab3b	-1.4688	7.07855e-06	0.00171549
ENSMUSG00000025094.8	chr19	Slc18a2	-1.24554	8.50411e-06	0.00202719
ENSMUSG00000114487.1	chr13	Gm49393	0.994104	9.96506e-06	0.00233713
ENSMUSG00000035200.7	chr9	Chrnb4	-1.89697	1.16156e-05	0.00268099
ENSMUSG00000022054.11	chr14	Nefm	-1.57117	1.18343e-05	0.00268878
ENSMUSG00000047261.9	chr16	Gap43	-1.40935	1.2535e-05	0.00280418
ENSMUSG00000033615.9	chr5	Cplx1	-1.78435	1.38082e-05	0.00304219
ENSMUSG00000074657.5	chr10	Kif5a	-1.04157	1.40348e-05	0.00304597
ENSMUSG00000021091.8	chr12	Serpina3n	-0.94475	1.47171e-05	0.00314707
ENSMUSG00000114432.1	chr13	Gm49391	0.746947	1.51685e-05	0.00319659
ENSMUSG00000018451.7	chr11	6330403K07Rik	-1.49607	1.65991e-05	0.0034481
ENSMUSG00000038540.14	chr7	Tmc3	-2.0994	2.14869e-05	0.00440058
ENSMUSG00000029219.10	chr5	Slc10a4	-1.75012	2.46749e-05	0.0049833
ENSMUSG00000026826.13	chr2	Nr4a2	-0.729954	2.70923e-05	0.00539657
ENSMUSG00000040035.14	chr2	Disp2	-1.31977	2.91251e-05	0.00567916
ENSMUSG00000016346.17	chr2	Kcnq2	-1.77862	2.92921e-05	0.00567916
ENSMUSG00000036766.12	chr1	Dner	-1.58952	3.07187e-05	0.00587738
ENSMUSG00000029420.14	chr5	Rimbp2	-1.65995	3.19671e-05	0.0060368
ENSMUSG00000109564.1	chr9	Muc16	-2.65542	3.25108e-05	0.00606076
ENSMUSG00000005045.16	chr4	Chd5	-1.29067	3.48711e-05	0.00641849
ENSMUSG00000043388.8	chr5	Tmem130	-2.12672	4.31067e-05	0.00783519
ENSMUSG00000032011.5	chr9	Thy1	-0.720152	4.46434e-05	0.00801432
ENSMUSG00000067889.6	chr19	Sptbn2	-2.28526	5.1499e-05	0.00913228
ENSMUSG00000004031.13	chr1	Brinp2	-1.94902	5.57028e-05	0.00975872
ENSMUSG00000028137.9	chr3	Celf3	-1.82186	5.96843e-05	0.0102417
ENSMUSG00000039084.8	chr11	Chad	1.49172	5.98683e-05	0.0102417
ENSMUSG00000007122.11	chr1	Casq1	-0.679238	6.06781e-05	0.0102595
ENSMUSG00000074006.3	chr7	Omp	-2.09091	6.21839e-05	0.0103933
ENSMUSG00000016763.15	chr15	Scube1	-1.65376	6.8019e-05	0.0110201
ENSMUSG00000048978.14	chr13	Nrsn1	-2.21691	6.85142e-05	0.0110201
ENSMUSG00000069072.9	chr3	Slc7a14	-1.57675	6.8829e-05	0.0110201
ENSMUSG00000021700.10	chr13	Rab3c	-1.30557	6.89658e-05	0.0110201
ENSMUSG00000004113.18	chr2	Cacna1b	-1.78021	7.24349e-05	0.0114486
ENSMUSG00000042985.7	chr5	Upk3b	-1.43085	7.90727e-05	0.0123634
ENSMUSG00000030000.10	chr6	Add2	-1.48108	8.77826e-05	0.0135792
ENSMUSG00000064246.10	chr1	Chil1	1.89998	9.13735e-05	0.0139859
ENSMUSG00000063011.7	chr17	Msln	-1.60101	9.62837e-05	0.014584
ENSMUSG00000056553.14	chr12	Ptprn2	-1.62662	0.000101815	0.0152627
ENSMUSG00000015484.3	chr1	Fam163a	-2.27098	0.000104147	0.0154531
ENSMUSG00000003545.3	chr7	Fosb	-0.711311	0.000106734	0.015677
ENSMUSG00000032297.11	chr9	Celf6	-1.7462	0.000109434	0.0159128
ENSMUSG00000022602.14	chr15	Arc	-1.08848	0.000112866	0.0161294
ENSMUSG00000029223.12	chr5	Uchl1	-0.659571	0.00011392	0.0161294
ENSMUSG00000000308.14	chr2	Ckmt1	-2.23093	0.000114251	0.0161294
ENSMUSG00000026452.15	chr1	Syt2	-1.92973	0.000118731	0.0165309
ENSMUSG00000023011.8	chr15	Faim2	-1.16534	0.000119369	0.0165309
ENSMUSG00000024500.19	chr18	Ppp2r2b	-1.96833	0.000121753	0.0166229
ENSMUSG00000019874.11	chr10	Fabp7	-1.54622	0.00012232	0.0166229
ENSMUSG00000032908.9	chr1	Sgpp2	-1.73872	0.000126362	0.0170132
ENSMUSG00000035606.8	chr9	Ky	-0.864006	0.000136435	0.0182009
ENSMUSG00000079592.9	chr9	C1qtnf5	-0.637435	0.000140314	0.0185482
ENSMUSG00000016255.5	chr2	Tubb1	1.51123	0.000144347	0.0189095
ENSMUSG00000026407.17	chr1	Cacna1s	1.93947	0.000146764	0.0190545
ENSMUSG00000034739.17	chr9	Mfrp	-0.631523	0.00016119	0.0207422
ENSMUSG00000021062.15	chr12	Rab15	-1.51612	0.0001714	0.0218626
ENSMUSG00000022619.5	chr15	Mapk8ip2	-1.42588	0.000180214	0.0227869
ENSMUSG00000039419.17	chr6	Cntnap2	-1.95055	0.000188394	0.023613
ENSMUSG00000029168.14	chr5	Dpysl5	-1.1437	0.000190044	0.023613
ENSMUSG00000059361.6	chr2	Nrsn2	-3.00538	0.00019162	0.023613
ENSMUSG00000021367.8	chr13	Edn1	0.802641	0.00020927	0.0253899
ENSMUSG00000029121.16	chr5	Crmp1	-1.84622	0.000209531	0.0253899
ENSMUSG00000041608.8	chr9	Entpd3	-1.86205	0.000223718	0.026885
ENSMUSG00000039004.6	chr13	Bmp6	0.618106	0.000227743	0.0271444
ENSMUSG00000007021.5	chr17	Syngr3	-1.29652	0.000230978	0.0273061
ENSMUSG00000034127.15	chr10	Tspan8	-1.83231	0.000239145	0.0280436
ENSMUSG00000025432.11	chr10	Avil	-1.06398	0.000269008	0.0312931
ENSMUSG00000031428.11	chrX	Zcchc18	-1.14253	0.000283649	0.0327344
ENSMUSG00000027419.9	chr2	Pcsk2	-2.82208	0.000287094	0.0328711
ENSMUSG00000006575.14	chr11	Rundc3a	-1.56661	0.000291406	0.0329551
ENSMUSG00000000320.10	chr11	Alox12	1.05696	0.0002927	0.0329551
ENSMUSG00000037217.15	chrX	Syn1	-1.2794	0.000294627	0.0329551
ENSMUSG00000049100.15	chr3	Pcdh10	-2.30773	0.000322512	0.0357988
ENSMUSG00000027022.14	chr2	Xirp2	0.937894	0.000352891	0.0387918
ENSMUSG00000034664.13	chr11	Itga2b	0.836293	0.000355723	0.0387918
ENSMUSG00000056258.9	chr15	Kcnq3	-1.32054	0.000357479	0.0387918
ENSMUSG00000037843.6	chr2	Vstm2l	-2.25763	0.000379045	0.0408273
ENSMUSG00000017002.14	chr2	Slpi	-1.87197	0.000424318	0.0453677
ENSMUSG00000051359.15	chr15	Ncald	-0.597467	0.000462823	0.0491235
ENSMUSG00000038754.5	chr19	Elovl3	0.694039	0.000480626	0.0506434
ENSMUSG00000031376.15	chrX	Atp2b3	-2.23255	0.000489872	0.0512462
ENSMUSG00000030054.4	chr6	Gp9	1.35895	0.000495195	0.051433
ENSMUSG00000031936.9	chr9	Hephl1	1.79463	0.000511584	0.0527585
ENSMUSG00000028773.8	chr4	Fabp3	0.585187	0.00053088	0.0543628
ENSMUSG00000062542.11	chr7	Syt9	-1.4406	0.000537654	0.0545183
ENSMUSG00000020704.13	chr11	Asic2	-2.07296	0.000539897	0.0545183
ENSMUSG00000037335.13	chr11	Hand1	-1.89247	0.000545382	0.0546925
ENSMUSG00000036564.17	chr8	Ndrg4	-0.61506	0.000550789	0.0548563
ENSMUSG00000054162.15	chr8	Spock3	-1.73829	0.000599941	0.0593452
ENSMUSG00000054690.17	chr3	Emcn	0.639515	0.000632208	0.0621144
ENSMUSG00000025855.13	chr5	Prkar1b	-0.90073	0.000636965	0.0621618
ENSMUSG00000040276.15	chr17	Pacsin1	-1.73878	0.00064788	0.0624138
ENSMUSG00000029093.14	chr5	Sorcs2	-0.571967	0.000648132	0.0624138
ENSMUSG00000090071.4	chr1	Cdk5r2	-2.38924	0.00066036	0.063173
ENSMUSG00000023034.7	chr15	Nr4a1	-0.91167	0.000723204	0.068503
ENSMUSG00000004892.13	chr3	Bcan	-1.76534	0.000725497	0.068503
ENSMUSG00000028373.16	chr4	Astn2	-0.8433	0.000736933	0.0691338
ENSMUSG00000007888.15	chr8	Crlf1	-0.598609	0.000748385	0.0697582
ENSMUSG00000090698.2	chr6	Apold1	-0.79677	0.00075652	0.0700673
ENSMUSG00000026357.3	chr1	Rgs18	1.22049	0.000805556	0.0741366
ENSMUSG00000053693.16	chr8	Mast1	-1.80964	0.000833717	0.0762458
ENSMUSG00000021250.13	chr12	Fos	-0.77826	0.000864128	0.078533
ENSMUSG00000061911.15	chr12	Myt1l	-2.77009	0.000870588	0.0786287
ENSMUSG00000012520.10	chr5	Phox2b	-1.85353	0.000876827	0.0787034
ENSMUSG00000071068.7	chr17	Treml2	1.41423	0.000888865	0.0792944
ENSMUSG00000058297.16	chr10	Spock2	-0.554899	0.000970525	0.0860512
ENSMUSG00000057897.14	chr11	Camk2b	-0.573375	0.000990264	0.0872692
ENSMUSG00000078815.8	chr7	Cacng6	3.32328	0.00106379	0.0931839
ENSMUSG00000050822.11	chr5	Slc29a4	-1.63648	0.00107167	0.0933127
ENSMUSG00000054423.14	chr14	Cadps	-1.26679	0.00112992	0.0977984
ENSMUSG00000024471.12	chr18	Myot	1.81598	0.00115281	0.0991893
ENSMUSG00000025892.16	chr9	Gria4	-0.641792	0.00118455	0.101321
ENSMUSG00000047822.8	chr9	Angptl8	0.710463	0.00123213	0.103977
ENSMUSG00000058740.14	chr2	Kcnt1	-1.12547	0.00123354	0.103977
ENSMUSG00000061576.15	chr5	Dpp6	-1.59368	0.0012378	0.103977
ENSMUSG00000066129.15	chr7	Kndc1	-2.58784	0.00124578	0.103977
ENSMUSG00000034028.16	chr18	Cd226	1.75444	0.00125253	0.103977
ENSMUSG00000052852.8	chr6	Reep1	-0.781945	0.00125928	0.103977
ENSMUSG00000054934.10	chr10	Kcnmb4	-1.89835	0.00126565	0.103977
ENSMUSG00000063727.3	chr15	Tnfrsf11b	-0.596222	0.0013144	0.107374
ENSMUSG00000042078.14	chr5	Svop	-2.06502	0.00132572	0.107694
ENSMUSG00000032766.9	chr6	Gng11	0.546371	0.00133903	0.108066
ENSMUSG00000034336.3	chr19	Ina	-1.93261	0.00134516	0.108066
ENSMUSG00000029712.14	chr5	Actl6b	-2.94121	0.00137253	0.109472
ENSMUSG00000102697.1	chr18	Pcdhac2	-1.0952	0.00137772	0.109472
ENSMUSG00000042115.4	chr1	Klhdc8a	-1.68712	0.00138662	0.109581
ENSMUSG00000029608.10	chr5	Rph3a	-2.48288	0.00139877	0.109942
ENSMUSG00000004473.10	chr7	Clec11a	-0.563976	0.00140851	0.109942
ENSMUSG00000064368.1	chrM	mt-Nd6	-0.657683	0.00141387	0.109942
ENSMUSG00000041141.7	chr7	Pnmal1	-1.89252	0.00143112	0.110318
ENSMUSG00000026587.15	chr1	Astn1	-1.38604	0.00143389	0.110318
ENSMUSG00000008489.18	chr4	Elavl2	-1.52752	0.00146686	0.112261
ENSMUSG00000033491.13	chr9	Prss35	-1.53005	0.00151988	0.115272
ENSMUSG00000030159.15	chr6	Clec1b	1.38496	0.00152206	0.115272
ENSMUSG00000027350.8	chr2	Chgb	-1.05581	0.00154629	0.1165
ENSMUSG00000096847.2	chr17	Tmem151b	-1.97533	0.0016614	0.124528
ENSMUSG00000053560.5	chr8	Ier2	-0.55744	0.00174258	0.128952
ENSMUSG00000041559.7	chr1	Fmod	-0.773004	0.00174892	0.128952
ENSMUSG00000029503.16	chr5	P2rx2	-2.21732	0.00174924	0.128952
ENSMUSG00000013936.12	chr5	Myl2	1.08688	0.0017559	0.128952
ENSMUSG00000000957.11	chr14	Mmp14	-0.60599	0.00179154	0.130908
ENSMUSG00000034958.11	chr10	Atcay	-1.82521	0.00183967	0.133753
ENSMUSG00000078810.4	chr7	Gp6	1.94126	0.00197324	0.142728
ENSMUSG00000033730.4	chr14	Egr3	-0.831994	0.00198274	0.142728
ENSMUSG00000007946.11	chr7	Phox2a	-1.7552	0.0020658	0.146983
ENSMUSG00000055022.14	chr15	Cntn1	-1.4676	0.00207059	0.146983
ENSMUSG00000050276.7	chr7	Mrgprg	-2.32548	0.00207218	0.146983
ENSMUSG00000062591.5	chr17	Tubb4a	-0.626767	0.00209578	0.147935
ENSMUSG00000038916.7	chr10	Soga3	-2.22381	0.00218802	0.1537
ENSMUSG00000033419.16	chr9	Snap91	-1.3998	0.00223033	0.15592
ENSMUSG00000022208.12	chr14	Jph4	-1.05546	0.00229368	0.159581
ENSMUSG00000029658.17	chr5	Wdr95	-0.720489	0.00231267	0.160136
ENSMUSG00000072949.6	chr12	Acot1	1.00453	0.00234323	0.161483
ENSMUSG00000063063.12	chr6	Ctnna2	-1.51464	0.0023896	0.163902
ENSMUSG00000006389.13	chr4	Mpl	1.98598	0.0024596	0.167911
ENSMUSG00000023236.7	chr2	Scg5	-1.5279	0.00250833	0.170437
ENSMUSG00000033544.6	chr1	Angptl1	0.622508	0.00252294	0.170633
ENSMUSG00000020848.7	chr11	Doc2b	-1.11052	0.00256156	0.172443
ENSMUSG00000070304.12	chr9	Scn2b	-1.10466	0.00278201	0.18642
ENSMUSG00000049382.10	chr15	Krt8	-2.10659	0.00290609	0.192495
ENSMUSG00000028785.13	chr4	Hpca	-1.71744	0.00290674	0.192495
ENSMUSG00000049436.5	chr16	Upk1b	-1.7972	0.00291238	0.192495
ENSMUSG00000042589.18	chr5	Cux2	-1.31233	0.00302538	0.199059
ENSMUSG00000020396.8	chr11	Nefh	-1.61177	0.00309491	0.201813
ENSMUSG00000004961.7	chr7	Syt5	-1.50345	0.00309499	0.201813
ENSMUSG00000021319.7	chr13	Sfrp4	-0.667192	0.00316984	0.205771
ENSMUSG00000027077.7	chr2	Smtnl1	2.06138	0.00326544	0.211035
ENSMUSG00000051279.2	chr4	Gdf6	1.03917	0.00328512	0.211367
ENSMUSG00000033578.7	chrX	Tmem35a	-0.881289	0.00336283	0.215414
ENSMUSG00000048489.12	chr6	Depp1	-0.563599	0.0034079	0.217343
ENSMUSG00000060962.12	chr7	Dmkn	-1.87843	0.00346586	0.219971
ENSMUSG00000017390.15	chr11	Aldoc	-1.32002	0.00347935	0.219971
ENSMUSG00000034205.16	chr14	Loxl2	-0.502534	0.0036046	0.226903
ENSMUSG00000052974.8	chr7	Cyp2f2	-0.692426	0.00369682	0.231705
ENSMUSG00000033676.13	chr7	Gabrb3	-2.15696	0.00385388	0.240512
ENSMUSG00000079157.4	chr8	Fam155a	-2.29424	0.00398065	0.247362
ENSMUSG00000026579.8	chr1	F5	1.12285	0.00401679	0.247865
ENSMUSG00000044349.15	chr2	Snhg11	-0.57265	0.00402283	0.247865
ENSMUSG00000027457.15	chr2	Snph	-1.65189	0.00414588	0.254368
ENSMUSG00000023473.13	chr9	Celsr3	-1.40302	0.00417517	0.255089
ENSMUSG00000055866.9	chr1	Per2	0.568733	0.0042698	0.259779
ENSMUSG00000004267.16	chr6	Eno2	-0.533872	0.00432466	0.26202
ENSMUSG00000062444.15	chr7	Ap3b2	-1.30718	0.0046263	0.279133
ENSMUSG00000068373.15	chr2	D430041D05Rik	-1.85565	0.00471059	0.282662
ENSMUSG00000064225.6	chr9	Paqr9	0.488319	0.00472367	0.282662
ENSMUSG00000039059.11	chr2	Hrh3	-2.52658	0.00477054	0.284297
ENSMUSG00000032332.17	chr9	Col12a1	-0.474809	0.00486218	0.288575
ENSMUSG00000027674.16	chr3	Pex5l	-0.548865	0.00509825	0.301356
ENSMUSG00000010311.15	chr1	Optc	-0.483314	0.00516358	0.303982
ENSMUSG00000057719.11	chr18	Sh3rf2	-0.69486	0.00545144	0.319635
ENSMUSG00000062563.15	chr12	Cys1	0.475949	0.00549432	0.320521
ENSMUSG00000028341.9	chr4	Nr4a3	-0.566271	0.00551064	0.320521
ENSMUSG00000053113.3	chr11	Socs3	-0.515873	0.00555233	0.321659
ENSMUSG00000045915.15	chr11	Ccdc42	-0.736055	0.00557502	0.321692
ENSMUSG00000008136.14	chr1	Fhl2	-0.484525	0.00560125	0.321928
ENSMUSG00000019936.10	chr10	Epyc	1.02086	0.00564197	0.322992
ENSMUSG00000046844.6	chr8	Vat1l	-0.565697	0.00566641	0.323119
ENSMUSG00000049281.16	chr9	Scn3b	-0.950176	0.00576283	0.32654
ENSMUSG00000046794.9	chr8	Ppp1r3b	0.54502	0.0057836	0.32654
ENSMUSG00000024042.7	chr17	Sik1	-0.476045	0.00579377	0.32654
ENSMUSG00000028111.4	chr3	Ctsk	-0.498563	0.00598583	0.336062
ENSMUSG00000039838.11	chr4	Slc45a1	-1.85847	0.00606232	0.339047
ENSMUSG00000091636.2	chr17	Akain1	-2.57184	0.00620236	0.34555
ENSMUSG00000036856.4	chr4	Wnt4	-1.47174	0.00627405	0.347083
ENSMUSG00000034825.14	chr7	Nrip3	-1.20274	0.00627761	0.347083
ENSMUSG00000032773.9	chr19	Chrm1	-1.67103	0.00650014	0.358025
ENSMUSG00000061080.11	chr16	Lsamp	-0.731069	0.00662181	0.36335
ENSMUSG00000028051.10	chr3	Hcn3	-1.63237	0.00669739	0.366116
ENSMUSG00000020340.16	chr11	Cyfip2	-0.776567	0.00673099	0.366574
ENSMUSG00000050010.8	chr5	Shisa3	-0.47502	0.00680063	0.368781
ENSMUSG00000042671.12	chr1	Rgs8	-2.14907	0.00682224	0.368781
ENSMUSG00000022061.8	chr14	Nkx3-1	0.644697	0.00695858	0.374758
ENSMUSG00000022440.9	chr15	C1qtnf6	-0.456885	0.0070289	0.377148
ENSMUSG00000039809.10	chr4	Gabbr2	-2.32642	0.00709916	0.379518
ENSMUSG00000031673.6	chr8	Cdh11	-0.4493	0.00722079	0.384606
ENSMUSG00000026764.15	chr2	Kif5c	-0.742074	0.00730942	0.387906
ENSMUSG00000050578.10	chr9	Mmp13	-1.40102	0.00734494	0.388374
ENSMUSG00000061451.13	chr19	Tmem151a	-1.12565	0.0074059	0.38925
ENSMUSG00000090084.7	chrX	Srpx	-0.453833	0.00741504	0.38925
ENSMUSG00000038486.9	chr3	Sv2a	-0.566871	0.00755772	0.394533
ENSMUSG00000021803.10	chr14	Cdhr1	-1.09645	0.00756995	0.394533
ENSMUSG00000026107.11	chr1	Nabp1	0.454756	0.0076707	0.398356
ENSMUSG00000027230.9	chr2	Creb3l1	-0.446378	0.00781573	0.404443
ENSMUSG00000026938.10	chr2	Fcna	-0.644419	0.00787574	0.406104
ENSMUSG00000025037.6	chrX	Maoa	-0.448138	0.00791886	0.406705
ENSMUSG00000048483.6	chr12	Zdhhc22	-2.15863	0.00794336	0.406705
ENSMUSG00000037139.15	chr4	Myom3	0.699771	0.00806263	0.411364
ENSMUSG00000004552.16	chr1	Ctse	1.51395	0.00809367	0.411504
ENSMUSG00000027525.18	chr2	Phactr3	-1.08032	0.00821804	0.416371
ENSMUSG00000024529.14	chr18	Lox	-0.558941	0.00826617	0.417221
ENSMUSG00000057455.12	chr18	Rit2	-1.17321	0.00829221	0.417221
ENSMUSG00000048218.6	chr15	Amigo2	0.442022	0.0083481	0.418585
ENSMUSG00000032259.8	chr9	Drd2	-1.53556	0.00845703	0.42259
ENSMUSG00000020911.14	chr11	Krt19	-1.31797	0.00856421	0.42648
ENSMUSG00000043085.14	chr4	Tmem82	-0.446166	0.00870534	0.432012
ENSMUSG00000042734.6	chr12	Ttc9	-0.810474	0.00873472	0.432012
ENSMUSG00000048814.11	chr1	Lonrf2	-0.798102	0.00880295	0.432576
ENSMUSG00000024486.6	chr18	Hbegf	-0.507772	0.00880561	0.432576
ENSMUSG00000032281.11	chr9	Acsbg1	-0.774121	0.00884872	0.43323
ENSMUSG00000011256.16	chr11	Adam19	-0.438814	0.00889967	0.434262
ENSMUSG00000021922.17	chr14	Itih4	-0.585062	0.00915671	0.44431
ENSMUSG00000022548.14	chr16	Apod	-0.436828	0.0091667	0.44431
ENSMUSG00000026442.14	chr1	Nfasc	-0.667226	0.00920307	0.444442
ENSMUSG00000073414.8	chr17	Mpig6b	1.33629	0.00923055	0.444442
ENSMUSG00000054641.10	chr6	Mmrn1	0.754242	0.00934693	0.44856
ENSMUSG00000039126.10	chr19	Prune2	-0.543231	0.00956102	0.457325
ENSMUSG00000001120.15	chr10	Pcbp3	-0.592918	0.00960333	0.457843
ENSMUSG00000054196.7	chr15	Cthrc1	-0.743872	0.00985359	0.468239
ENSMUSG00000001020.8	chr3	S100a4	-0.490853	0.0099178	0.4697
ENSMUSG00000031970.16	chr8	Dbndd1	-2.29408	0.00994895	0.4697
ENSMUSG00000059741.13	chr9	Myl3	0.844188	0.0100443	0.471834
ENSMUSG00000025318.13	chr8	Jph3	-1.51097	0.0100591	0.471834
ENSMUSG00000041378.2	chr16	Cldn5	-0.428641	0.0101161	0.472984
ENSMUSG00000019944.14	chr10	Rhobtb1	0.513862	0.0101532	0.4732
ENSMUSG00000037681.13	chr9	Esyt3	-1.33306	0.010327	0.479762
ENSMUSG00000064325.4	chr8	Hhip	-0.438586	0.0104478	0.483825
ENSMUSG00000025059.16	chrX	Gk	0.42979	0.0106363	0.490991
ENSMUSG00000046093.9	chr4	Hpcal4	-0.898403	0.0107494	0.494642
ENSMUSG00000057123.14	chr3	Gja5	0.434363	0.010813	0.496
ENSMUSG00000050777.7	chr1	Tmem37	0.613329	0.0109048	0.498637
ENSMUSG00000105518.1	chr3	Gm42674	-0.478267	0.011008	0.501779
ENSMUSG00000018822.7	chr19	Sfrp5	-0.86121	0.0115339	0.524109
ENSMUSG00000031377.11	chrX	Bmx	0.527254	0.0117873	0.533955
ENSMUSG00000014813.9	chr14	Stc1	0.676944	0.011889	0.536888
ENSMUSG00000019852.7	chr10	Arfgef3	-1.29286	0.0119671	0.538742
ENSMUSG00000003863.18	chr7	Ppfia3	-1.38851	0.0120697	0.541685
ENSMUSG00000030110.13	chr6	Ret	-0.712953	0.0122044	0.543623
ENSMUSG00000060961.15	chr5	Slc4a4	0.445984	0.0122865	0.543623
ENSMUSG00000020524.16	chr11	Gria1	-0.728814	0.0123045	0.543623
ENSMUSG00000034098.14	chr3	Fstl5	-1.64407	0.0123066	0.543623
ENSMUSG00000030075.10	chr6	Cntn3	-1.55751	0.0123386	0.543623
ENSMUSG00000043670.4	chr10	Diras1	-1.79426	0.0123681	0.543623
ENSMUSG00000054889.10	chr13	Dsp	-0.468051	0.0123746	0.543623
ENSMUSG00000034145.14	chr12	Tmem63c	-1.60443	0.0125231	0.54849
ENSMUSG00000027438.14	chr2	Napb	-0.635136	0.0128188	0.556973
ENSMUSG00000066058.11	chr4	Cldn19	-1.66557	0.0128274	0.556973
ENSMUSG00000045680.8	chr10	Tcf21	0.813189	0.0128317	0.556973
ENSMUSG00000021702.7	chr13	Thbs4	0.569051	0.013101	0.566968
ENSMUSG00000034156.16	chr11	Tspoap1	-1.42339	0.0131717	0.56834
ENSMUSG00000031762.7	chr8	Mt2	-0.430868	0.0133429	0.57402
ENSMUSG00000034459.8	chr19	Ifit1	-0.589754	0.013484	0.57566
ENSMUSG00000038173.15	chr8	Enpp6	0.656034	0.0134968	0.57566
ENSMUSG00000006014.16	chr1	Prg4	-0.518953	0.0135441	0.57566
ENSMUSG00000025468.15	chr7	Caly	-1.9454	0.0135909	0.57566
ENSMUSG00000103310.1	chr18	Pcdha12	-0.926237	0.013613	0.57566
ENSMUSG00000044468.14	chr3	Tent5c	-0.453304	0.0136418	0.57566
ENSMUSG00000026822.14	chr2	Lcn2	-0.853995	0.0136581	0.57566
ENSMUSG00000067438.5	chr5	Hmx1	-2.25234	0.0137041	0.575929
ENSMUSG00000042751.14	chr1	Nmnat2	-0.827522	0.0138551	0.579682
ENSMUSG00000022842.18	chr16	Ece2	-0.556701	0.0138731	0.579682
ENSMUSG00000062609.14	chr16	Kcnj15	-0.470456	0.0141645	0.590161
ENSMUSG00000020607.7	chr12	Lratd1	-0.720985	0.01422	0.59078
ENSMUSG00000037541.21	chr7	Shank2	-1.23473	0.0143689	0.595265
ENSMUSG00000026959.13	chr2	Grin1	-1.57122	0.0145334	0.600372
ENSMUSG00000028128.13	chr3	F3	-0.555068	0.0149689	0.613425
ENSMUSG00000046491.10	chr11	C1qtnf2	-0.413683	0.0150334	0.613425
ENSMUSG00000042761.14	chr9	Mrap2	-1.5581	0.015066	0.613425
ENSMUSG00000037034.16	chr2	Pax1	-0.5473	0.0150936	0.613425
ENSMUSG00000037106.8	chr15	Fer1l6	-1.35078	0.0151023	0.613425
ENSMUSG00000042379.8	chr13	Esm1	-0.638308	0.0151124	0.613425
ENSMUSG00000032890.17	chr4	Rims3	-1.05365	0.0151447	0.613425
ENSMUSG00000044117.12	chr16	Bmerb1	-1.49572	0.0152041	0.61412
ENSMUSG00000104252.5	chr18	Pcdha4	-0.905246	0.0154258	0.620114
ENSMUSG00000027386.9	chr2	Fbln7	-0.457866	0.0154378	0.620114
ENSMUSG00000010505.16	chr2	Myt1	-2.10578	0.0156041	0.625068
ENSMUSG00000024897.9	chr19	Apba1	-0.412418	0.0159258	0.6362
ENSMUSG00000031016.9	chr7	Wee1	0.573295	0.0161433	0.643124
ENSMUSG00000033854.10	chr12	Kcnk10	-1.82739	0.016475	0.651145
ENSMUSG00000102312.1	chr18	Pcdha3	-0.901324	0.0164759	0.651145
ENSMUSG00000058420.8	chr7	Syt17	-0.964983	0.016479	0.651145
ENSMUSG00000104318.1	chr18	Pcdha7	-0.90094	0.0165642	0.652738
ENSMUSG00000103092.1	chr18	Pcdha5	-0.896707	0.0169063	0.66397
ENSMUSG00000102206.5	chr18	Pcdha11	-0.899377	0.0169406	0.66397
ENSMUSG00000103707.5	chr18	Pcdha6	-0.89828	0.0170358	0.664259
ENSMUSG00000050440.8	chr7	Hamp	-1.20532	0.0170576	0.664259
ENSMUSG00000019785.14	chr10	Clvs2	-2.11485	0.0170888	0.664259
ENSMUSG00000103442.5	chr18	Pcdha1	-0.897643	0.0171307	0.664259
ENSMUSG00000009185.2	chr11	Ccl8	-0.57509	0.0171922	0.664862
ENSMUSG00000031880.7	chr8	Rrad	-0.444717	0.0172461	0.664862
ENSMUSG00000050473.5	chr10	Slc35d3	-1.754	0.0173166	0.664862
ENSMUSG00000041482.17	chr18	Piezo2	-0.532147	0.0173291	0.664862
ENSMUSG00000103255.1	chr18	Pcdhac1	-0.894515	0.0174047	0.666003
ENSMUSG00000031070.15	chr7	Mrgprf	-0.415467	0.0175088	0.668231
ENSMUSG00000103800.1	chr18	Pcdha8	-0.89246	0.0176864	0.67324
ENSMUSG00000025272.16	chrX	Tro	-0.633843	0.0178608	0.678106
ENSMUSG00000040907.15	chr7	Atp1a3	-0.693847	0.0179404	0.679352
ENSMUSG00000059201.12	chr6	Lep	0.576051	0.0181056	0.683828
ENSMUSG00000090877.3	chr17	Hspa1b	0.398231	0.0183522	0.689802
ENSMUSG00000007440.10	chr18	Pcdha11	-0.886686	0.0183587	0.689802
ENSMUSG00000028804.20	chr4	Csmd2	-2.03031	0.0186523	0.69903
ENSMUSG00000021453.2	chr13	Gadd45g	-0.433402	0.0188679	0.700714
ENSMUSG00000038894.7	chr8	Irs2	-0.442297	0.0188786	0.700714
ENSMUSG00000021314.12	chr13	Amph	-1.14246	0.0188786	0.700714
ENSMUSG00000045136.6	chr13	Tubb2b	-0.550536	0.01889	0.700714
ENSMUSG00000036304.14	chr16	Zdhhc23	0.533103	0.0192317	0.710078
ENSMUSG00000047953.7	chr16	Gp5	1.19364	0.0192401	0.710078
ENSMUSG00000047658.6	chr19	Gal3st3	-0.61733	0.0193303	0.711502
ENSMUSG00000045994.17	chr9	B3gat1	-2.33327	0.0193766	0.711502
ENSMUSG00000027996.13	chr3	Sfrp2	-0.577647	0.0195021	0.714183
ENSMUSG00000013921.15	chr7	Clip3	-0.393609	0.0195478	0.714183
ENSMUSG00000050666.14	chr14	Vstm4	-0.471142	0.0199187	0.725817
ENSMUSG00000046807.10	chr10	Lrrc75b	-0.719631	0.0199661	0.725817
ENSMUSG00000028778.15	chr4	Hcrtr1	-1.10637	0.0201357	0.729126
ENSMUSG00000025777.8	chr1	Gdap1	-1.20012	0.0201574	0.729126
ENSMUSG00000045967.11	chr2	Gpr158	-1.41597	0.0204473	0.7367
ENSMUSG00000041202.12	chr4	Pla2g2d	-0.747928	0.0204681	0.7367
ENSMUSG00000041556.8	chr4	Fbxo2	-0.713109	0.0205396	0.737447
ENSMUSG00000031497.9	chr8	Tnfsf13b	-0.445807	0.0206039	0.737934
ENSMUSG00000023995.12	chr17	Tspo2	-1.61677	0.0209535	0.748613
ENSMUSG00000040420.15	chr15	Cdh18	-0.833495	0.0210377	0.74882
ENSMUSG00000032101.6	chr9	Ddx25	-1.95893	0.0211278	0.74882
ENSMUSG00000069917.7	chr11	Hba-a2	-0.385506	0.0212352	0.74882
ENSMUSG00000037995.15	chr1	Igsf9	-0.405577	0.021258	0.74882
ENSMUSG00000028351.5	chr4	Brinp1	-1.13013	0.0212909	0.74882
ENSMUSG00000005413.8	chr8	Hmox1	-0.448464	0.0213257	0.74882
ENSMUSG00000015879.8	chr5	Fam184b	-1.03728	0.0213577	0.74882
ENSMUSG00000082229.1	chrX	Nap1l2	-1.97605	0.0213713	0.74882
ENSMUSG00000042581.14	chr1	Thsd7b	0.964583	0.0214821	0.750894
ENSMUSG00000103770.1	chr18	Pcdha9	-0.858665	0.0220126	0.765863
ENSMUSG00000049670.9	chr19	Morn4	-0.785474	0.0220403	0.765863
ENSMUSG00000050875.11	chr18	Minar2	-0.978717	0.0220684	0.765863
ENSMUSG00000036699.12	chrX	Zcchc12	-1.12771	0.0221531	0.766972
ENSMUSG00000044206.3	chrX	Vsig4	-0.830056	0.0223055	0.769834
ENSMUSG00000031380.10	chrX	Vegfd	-0.424237	0.0224083	0.769834
ENSMUSG00000030048.5	chr6	Gkn3	0.662288	0.0224358	0.769834
ENSMUSG00000019429.7	chr7	Ffar3	-2.00607	0.0224475	0.769834
ENSMUSG00000013367.5	chr7	Iglon5	-0.678755	0.0225116	0.770216
ENSMUSG00000037386.16	chr15	Rims2	-1.25616	0.0226648	0.773637
ENSMUSG00000068452.8	chr2	Duox2	1.16614	0.0227448	0.774452
ENSMUSG00000006711.15	chr13	D130043K22Rik	-1.50082	0.0228303	0.774452
ENSMUSG00000043719.14	chr9	Col6a6	-0.404494	0.0229015	0.774452
ENSMUSG00000020423.6	chr1	Btg2	-0.519935	0.0229018	0.774452
ENSMUSG00000029757.16	chr6	Dync1i1	-1.34004	0.0231585	0.781317
ENSMUSG00000010086.17	chr11	Rnf112	-1.15858	0.0233535	0.786072
ENSMUSG00000052837.6	chr8	Junb	-0.467485	0.0234835	0.787305
ENSMUSG00000033595.7	chr14	Lgi3	-0.518105	0.0235005	0.787305
ENSMUSG00000027895.10	chr3	Kcnc4	-0.574777	0.0235526	0.787305
ENSMUSG00000035547.14	chr7	Capn5	-0.399214	0.0237092	0.789917
ENSMUSG00000027966.20	chr3	Col11a1	-0.867508	0.0237393	0.789917
ENSMUSG00000016458.14	chr2	Wt1	-1.55898	0.0238836	0.792752
ENSMUSG00000038526.14	chr3	Car14	0.699021	0.0239336	0.792752
ENSMUSG00000019590.16	chr11	Cyb561	-0.392344	0.0240541	0.794934
ENSMUSG00000002565.16	chr12	Scin	0.69154	0.0241308	0.795659
ENSMUSG00000023992.14	chr17	Trem2	-0.620902	0.0241881	0.795743
ENSMUSG00000035594.10	chr9	Chrna5	-1.90084	0.0244049	0.801063
ENSMUSG00000033569.17	chr1	Adgrb3	-1.63776	0.0244969	0.801784
ENSMUSG00000104148.5	chr18	Pcdha2	-0.84427	0.0245725	0.801784
ENSMUSG00000027470.9	chr2	Mylk2	-0.413851	0.0245922	0.801784
ENSMUSG00000046916.9	chr10	Myct1	0.493531	0.0246612	0.802233
ENSMUSG00000039323.18	chr1	Igfbp2	-0.414701	0.0253906	0.822657
ENSMUSG00000035914.11	chr9	Cd276	-0.466134	0.0254022	0.822657
ENSMUSG00000020914.17	chr11	Top2a	-0.691476	0.0255409	0.825312
ENSMUSG00000026458.13	chr1	Ppfia4	-0.533893	0.0258351	0.832968
ENSMUSG00000027574.15	chr2	Nkain4	-0.719992	0.0259532	0.834924
ENSMUSG00000051076.8	chr3	Vtcn1	-0.914149	0.0262799	0.843567
ENSMUSG00000030077.11	chr6	Chl1	-0.647216	0.0263609	0.844304
ENSMUSG00000059588.13	chr2	Calcrl	0.404963	0.0264869	0.846475
ENSMUSG00000039167.12	chr3	Adgrl4	0.374624	0.0269323	0.857276
ENSMUSG00000068327.5	chr6	Tlx2	-1.58033	0.0269428	0.857276
ENSMUSG00000046186.8	chr9	Cd109	-0.367359	0.0272975	0.866666
ENSMUSG00000079243.4	chr9	Xirp1	-0.406397	0.0274671	0.870152
ENSMUSG00000025140.15	chr11	Pycr1	-0.521514	0.0276504	0.873947
ENSMUSG00000021940.10	chr14	Ptpn20	-1.48969	0.0277364	0.873947
ENSMUSG00000024665.8	chr19	Fads2	-0.38847	0.0278941	0.873947
ENSMUSG00000028020.16	chr3	Glrb	-1.27035	0.0279053	0.873947
ENSMUSG00000028339.17	chr4	Col15a1	-0.596705	0.0279453	0.873947
ENSMUSG00000024868.8	chr19	Dkk1	-1.54568	0.0279881	0.873947
ENSMUSG00000048040.8	chrX	Arxes2	0.369654	0.0280077	0.873947
ENSMUSG00000023078.6	chr5	Cxcl13	-1.06208	0.028306	0.881366
ENSMUSG00000027254.13	chr2	Map1a	-0.457986	0.0287479	0.891833
ENSMUSG00000020098.7	chr10	Pcbd1	-0.931897	0.0287648	0.891833
ENSMUSG00000034634.7	chr15	Ly6d	-1.49166	0.0291571	0.902072
ENSMUSG00000032024.10	chr9	Clmp	-0.365369	0.0292766	0.903846
ENSMUSG00000042357.2	chr4	Gjb5	-1.19554	0.0294257	0.90595
ENSMUSG00000018849.6	chr11	Wwc1	-0.761506	0.0294694	0.90595
ENSMUSG00000042812.5	chr8	Foxf1	-0.542575	0.0295449	0.906355
ENSMUSG00000001666.8	chr10	Ddt	0.381663	0.029614	0.906564
ENSMUSG00000026163.17	chr1	Sphkap	0.672354	0.0298215	0.910033
ENSMUSG00000030283.7	chr6	St8sia1	-1.3204	0.0298525	0.910033
ENSMUSG00000071547.4	chr14	Nt5dc2	-0.595955	0.0299215	0.910227
ENSMUSG00000046204.14	chr14	Pnma2	-1.39511	0.0303939	0.922667
ENSMUSG00000027298.17	chr2	Tyro3	-0.519082	0.0304826	0.923433
ENSMUSG00000029167.13	chr5	Ppargc1a	-0.451909	0.0306022	0.925129
ENSMUSG00000003949.16	chr11	Hlf	0.360564	0.0312189	0.941812
ENSMUSG00000040373.12	chr11	Cacng5	-1.69328	0.031312	0.942665
ENSMUSG00000042035.11	chr3	Igsf3	-0.358946	0.0317525	0.953951
ENSMUSG00000052684.4	chr4	Jun	-0.482613	0.0320009	0.956037
ENSMUSG00000040536.15	chr4	Necab1	-1.25587	0.0320561	0.956037
ENSMUSG00000003779.16	chr18	Kif20a	-0.855277	0.0320698	0.956037
ENSMUSG00000034648.9	chr6	Lrrn1	-0.599667	0.0320849	0.956037
ENSMUSG00000059991.7	chr5	Nptx2	-0.715111	0.0323227	0.961155
ENSMUSG00000030399.2	chr7	Ckm	0.363914	0.0326201	0.968017
ENSMUSG00000037428.14	chr5	Vgf	-1.47745	0.0327425	0.969672
ENSMUSG00000033849.3	chr1	B3galt2	-0.365272	0.0331594	0.980023
ENSMUSG00000021356.10	chr13	Irf4	-0.354008	0.0332953	0.981235
ENSMUSG00000040605.7	chr16	Bace2	-0.359235	0.0334012	0.981235
ENSMUSG00000026494.12	chr1	Kif26b	-0.473966	0.0334029	0.981235
ENSMUSG00000019124.10	chr6	Scrn1	-0.354858	0.0340798	0.993502
ENSMUSG00000000223.13	chrX	Drp2	-0.723842	0.0340809	0.993502
ENSMUSG00000036585.16	chr18	Fgf1	-0.366137	0.0340982	0.993502
ENSMUSG00000020598.16	chr12	Nrcam	-0.915426	0.0341819	0.993502
ENSMUSG00000030724.7	chr7	Cd19	-0.932379	0.0342074	0.993502
ENSMUSG00000038555.7	chr18	Reep2	-0.518519	0.0342304	0.993502
ENSMUSG00000057722.17	chr4	Lepr	0.478653	0.0344809	0.998779
ENSMUSG00000031877.9	chr8	Ces2g	-0.37353	0.0350225	0.999942
ENSMUSG00000001930.17	chr6	Vwf	0.526684	0.0352409	0.999942
ENSMUSG00000029675.12	chr5	Eln	-0.801991	0.0356591	0.999942
ENSMUSG00000032515.8	chr9	Csrnp1	-0.384253	0.0357586	0.999942
ENSMUSG00000032291.8	chr9	Crabp1	-1.73901	0.0361013	0.999942
ENSMUSG00000031391.18	chrX	L1cam	-0.443809	0.0361636	0.999942
ENSMUSG00000045294.11	chr5	Insig1	0.437068	0.0362361	0.999942
ENSMUSG00000046613.19	chr16	Vwa5b2	-1.4561	0.0363282	0.999942
ENSMUSG00000038670.11	chr7	Mybpc2	0.621045	0.0366843	0.999942
ENSMUSG00000054459.8	chr12	Vsnl1	-1.3572	0.0369529	0.999942
ENSMUSG00000024371.14	chr17	C2	-0.366086	0.0371082	0.999942
ENSMUSG00000044220.13	chr19	Nkx2-3	-0.995833	0.037119	0.999942
ENSMUSG00000026109.14	chr1	Tmeff2	-0.35774	0.0371464	0.999942
ENSMUSG00000092360.1	chr10	Gm20441	0.364365	0.0372765	0.999942
ENSMUSG00000030214.7	chr6	Plbd1	0.346645	0.0377335	0.999942
ENSMUSG00000019796.12	chr10	Lrp11	-0.684249	0.0377824	0.999942
ENSMUSG00000027253.15	chr2	Lrp4	-0.466286	0.0378465	0.999942
ENSMUSG00000032649.14	chr1	Colgalt2	0.773365	0.0379096	0.999942
ENSMUSG00000026321.7	chr1	Tnfrsf11a	-0.377107	0.0382839	0.999942
ENSMUSG00000030351.5	chr6	Tspan11	-0.400127	0.0383402	0.999942
ENSMUSG00000041607.17	chr18	Mbp	-0.360831	0.0383652	0.999942
ENSMUSG00000028068.14	chr3	Iqgap3	-0.814582	0.0383782	0.999942
ENSMUSG00000058589.14	chr10	Anks1b	-1.489	0.0385526	0.999942
ENSMUSG00000026259.14	chr1	Ngef	-0.378547	0.038729	0.999942
ENSMUSG00000039485.8	chr10	Tspyl4	-0.422743	0.0390383	0.999942
ENSMUSG00000115293.2	chr16	Gm49333	-0.44687	0.0391087	0.999942
ENSMUSG00000022096.14	chr14	Hr	-0.389878	0.0394191	0.999942
ENSMUSG00000037493.6	chr9	Cib2	0.359692	0.0396092	0.999942
ENSMUSG00000003363.15	chr7	Pld3	-0.370978	0.0398311	0.999942
ENSMUSG00000067158.9	chr1	Col4a4	-0.355583	0.0399178	0.999942
ENSMUSG00000039372.5	chr1	March4	-1.52383	0.0399549	0.999942
ENSMUSG00000079465.8	chr1	Col4a3	-0.362443	0.040029	0.999942
ENSMUSG00000055421.8	chr14	Pcdh9	-0.838476	0.0400566	0.999942
ENSMUSG00000058022.14	chr13	Adtrp	0.369533	0.0401014	0.999942
ENSMUSG00000031004.8	chr7	Mki67	-0.591548	0.0404272	0.999942
ENSMUSG00000027408.7	chr2	Cpxm1	-0.387008	0.0404888	0.999942
ENSMUSG00000022094.15	chr14	Slc39a14	-0.367449	0.040491	0.999942
ENSMUSG00000045930.3	chr12	Clec14a	0.348624	0.0405348	0.999942
ENSMUSG00000063919.11	chr5	Srrm4	-0.864158	0.0411824	0.999942
ENSMUSG00000039488.15	chr9	Cntn5	-1.75023	0.0417025	0.999942
ENSMUSG00000042750.7	chrX	Bex2	-0.889179	0.0418993	0.999942
ENSMUSG00000006784.14	chr11	Ttc25	0.505398	0.0422692	0.999942
ENSMUSG00000010830.8	chr15	Kdelr3	-0.340192	0.0426572	0.999942
ENSMUSG00000027805.16	chr3	Pfn2	-0.397267	0.0429354	0.999942
ENSMUSG00000049907.8	chr5	Rasl11b	-0.352468	0.0429521	0.999942
ENSMUSG00000015599.9	chr17	Ttbk1	-1.26086	0.0438005	0.999942
ENSMUSG00000022754.6	chr16	Tmem45a	-0.367727	0.044179	0.999942
ENSMUSG00000029193.7	chr5	Cckar	-1.12076	0.0442786	0.999942
ENSMUSG00000023067.14	chr17	Cdkn1a	-0.352234	0.0443083	0.999942
ENSMUSG00000028214.13	chr4	Gem	-0.337426	0.0443469	0.999942
ENSMUSG00000074218.3	chr7	Cox7a1	0.358488	0.0444916	0.999942
ENSMUSG00000024268.16	chr18	Celf4	-0.761044	0.0448313	0.999942
ENSMUSG00000003410.8	chr9	Elavl3	-0.997245	0.0448823	0.999942
ENSMUSG00000040435.12	chr7	Ppp1r15a	-0.356664	0.0449414	0.999942
ENSMUSG00000095464.1	chr16	Gm21987	0.345421	0.0450994	0.999942
ENSMUSG00000034891.13	chr13	Sncb	-1.36611	0.0452436	0.999942
ENSMUSG00000019960.8	chr10	Dusp6	-0.333055	0.0455026	0.999942
ENSMUSG00000042388.14	chr4	Dlgap3	-1.48935	0.0456286	0.999942
ENSMUSG00000025498.15	chr7	Irf7	-0.359336	0.0457373	0.999942
ENSMUSG00000015316.11	chr1	Slamf1	1.33943	0.0457408	0.999942
ENSMUSG00000027469.16	chr2	Tpx2	-0.680706	0.0458354	0.999942
ENSMUSG00000033429.10	chr7	Mcee	0.344224	0.0458635	0.999942
ENSMUSG00000031283.16	chrX	Chrdl1	-0.333623	0.0459392	0.999942
ENSMUSG00000049511.5	chr9	Htr1b	0.364593	0.0459687	0.999942
ENSMUSG00000045589.7	chr4	Frrs1l	-1.67355	0.0460753	0.999942
ENSMUSG00000028680.14	chr4	Plk3	-0.465732	0.0461727	0.999942
ENSMUSG00000021303.14	chr13	Gng4	-0.808357	0.0463859	0.999942
ENSMUSG00000039717.16	chr3	Ralyl	-1.67279	0.046612	0.999942
ENSMUSG00000015852.13	chr3	Fcrls	-0.331843	0.0470374	0.999942
ENSMUSG00000038543.13	chr3	BC028528	0.459507	0.0471214	0.999942
ENSMUSG00000018924.6	chr11	Alox15	-1.49734	0.0472005	0.999942
ENSMUSG00000021943.7	chr14	Gdf10	-0.48373	0.0472515	0.999942
ENSMUSG00000046516.10	chr16	Cox17	0.347935	0.0479286	0.999942
ENSMUSG00000033066.15	chr11	Gas7	-0.338168	0.0488834	0.999942
ENSMUSG00000000303.12	chr8	Cdh1	-1.59657	0.0490429	0.999942
ENSMUSG00000046841.5	chr10	Ckap4	-0.37253	0.0492582	0.999942
ENSMUSG00000029161.7	chr5	Cgref1	-0.473039	0.0493654	0.999942
ENSMUSG00000022483.17	chr15	Col2a1	1.11802	0.0494263	0.999942
ENSMUSG00000040612.13	chr1	Ildr2	-0.364558	0.049497	0.999942
ENSMUSG00000059900.14	chr6	Tmem40	1.23073	0.0496494	0.999942
ENSMUSG00000042109.8	chr15	Csdc2	-0.337614	0.0497472	0.999942
ENSMUSG00000033998.9	chr8	Kcnk1	-1.1507	0.0500382	0.999942
ENSMUSG00000041134.15	chr16	Cyyr1	0.454466	0.051264	0.999942
ENSMUSG00000018774.13	chr11	Cd68	-0.383902	0.0513777	0.999942
ENSMUSG00000034245.10	chr6	Hdac11	-0.339628	0.0515544	0.999942
ENSMUSG00000054958.6	chr4	Nt5c1a	-1.16718	0.0516182	0.999942
ENSMUSG00000041445.9	chr14	Mmrn2	0.336637	0.0518432	0.999942
ENSMUSG00000032589.14	chr9	Bsn	-0.970609	0.0518453	0.999942
ENSMUSG00000029718.14	chr5	Pcolce	-0.494458	0.0519147	0.999942
ENSMUSG00000043004.13	chr14	Gng2	-0.446843	0.0521954	0.999942
ENSMUSG00000005338.13	chr1	Cadm3	-0.389241	0.0522115	0.999942
ENSMUSG00000033061.15	chr1	Resp18	-1.2638	0.0522793	0.999942
ENSMUSG00000020120.15	chr11	Plek	0.419887	0.0525668	0.999942
ENSMUSG00000048327.6	chr2	Ckap2l	-0.850025	0.0529286	0.999942
ENSMUSG00000032899.14	chr6	Styk1	-0.983498	0.0533258	0.999942
ENSMUSG00000029816.10	chr6	Gpnmb	-0.323653	0.0533897	0.999942
ENSMUSG00000020932.14	chr11	Gfap	-1.24778	0.0534944	0.999942
ENSMUSG00000050711.7	chr1	Scg2	-0.634036	0.0535552	0.999942
ENSMUSG00000000325.16	chr16	Arvcf	-0.347117	0.0537031	0.999942
ENSMUSG00000057606.14	chr14	Colq	-1.14635	0.0539711	0.999942
ENSMUSG00000026904.17	chr2	Slc4a10	-0.541994	0.0541685	0.999942
ENSMUSG00000025574.13	chr11	Tk1	-0.771764	0.0541794	0.999942
ENSMUSG00000021226.7	chr12	Acot2	0.390385	0.0542422	0.999942
ENSMUSG00000038112.15	chr9	AW551984	-0.675618	0.0544122	0.999942
ENSMUSG00000053198.14	chr7	Prx	-0.392364	0.0545664	0.999942
ENSMUSG00000022033.9	chr14	Pbk	-0.976292	0.0546489	0.999942
ENSMUSG00000070385.12	chr3	Ampd1	1.40352	0.05497	0.999942
ENSMUSG00000006930.15	chr11	Hap1	-0.692771	0.055303	0.999942
ENSMUSG00000006342.15	chr10	Susd2	-0.320932	0.0553226	0.999942
ENSMUSG00000034353.14	chr1	Ramp1	-0.35533	0.0553512	0.999942
ENSMUSG00000003352.14	chr15	Cacnb3	-0.319431	0.0556019	0.999942
ENSMUSG00000085272.7	chr7	Sbk3	0.615884	0.0557071	0.999942
ENSMUSG00000030607.7	chr7	Acan	-0.457072	0.0557837	0.999942
ENSMUSG00000053192.9	chr3	Mllt11	-0.390771	0.0560213	0.999942
ENSMUSG00000056755.13	chr6	Grm7	-1.57419	0.0560326	0.999942
ENSMUSG00000030107.10	chr6	Usp18	-0.513741	0.0563839	0.999942
ENSMUSG00000009687.14	chr7	Fxyd5	-0.336546	0.0572286	0.999942
ENSMUSG00000014030.15	chr4	Pax5	-1.18113	0.0572877	0.999942
ENSMUSG00000031595.9	chr8	Pdgfrl	-0.320867	0.0576173	0.999942
ENSMUSG00000071658.5	chr19	Gng3	-0.931321	0.0579879	0.999942
ENSMUSG00000041817.14	chr13	Fam169a	-1.61952	0.0587328	0.999942
ENSMUSG00000006403.13	chr1	Adamts4	-0.637029	0.0588166	0.999942
ENSMUSG00000027646.15	chr2	Src	-0.317067	0.0588675	0.999942
ENSMUSG00000020808.3	chr11	Pimreg	-0.923817	0.0592251	0.999942
ENSMUSG00000071005.7	chr4	Ccl19	-1.39799	0.0592417	0.999942
ENSMUSG00000040412.16	chr3	5330417C22Rik	-1.43117	0.0597209	0.999942
ENSMUSG00000051748.2	chr11	Wfdc21	-0.710043	0.0599581	0.999942
ENSMUSG00000038807.19	chr11	Rap1gap2	-0.317943	0.0606353	0.999942
ENSMUSG00000049892.7	chr11	Rasd1	-0.311912	0.0609511	0.999942
ENSMUSG00000027015.4	chr2	Cybrd1	-0.985724	0.0610539	0.999942
ENSMUSG00000028399.18	chr4	Ptprd	0.322342	0.061147	0.999942
ENSMUSG00000004098.7	chr9	Col5a3	-0.357544	0.0611885	0.999942
ENSMUSG00000021485.14	chr13	Mxd3	-1.17327	0.0612713	0.999942
ENSMUSG00000026082.11	chr1	Rev1	0.321961	0.061294	0.999942
ENSMUSG00000022421.19	chr15	Nptxr	-0.313747	0.0612962	0.999942
ENSMUSG00000035964.8	chr8	Tmem59l	-1.03146	0.0613695	0.999942
ENSMUSG00000045102.12	chr5	Poln	0.513245	0.0615718	0.999942
ENSMUSG00000032532.7	chr9	Cck	-1.26923	0.0616168	0.999942
ENSMUSG00000069920.10	chr8	B3gnt9	-0.319327	0.0619484	0.999942
ENSMUSG00000019987.9	chr10	Arg1	-1.14305	0.0619786	0.999942
ENSMUSG00000038843.18	chr19	Gcnt1	0.457927	0.0620516	0.999942
ENSMUSG00000044786.6	chr7	Zfp36	-0.429828	0.062178	0.999942
ENSMUSG00000074622.4	chr2	Mafb	-0.312957	0.0622918	0.999942
ENSMUSG00000031778.13	chr8	Cx3cl1	-0.335563	0.062392	0.999942
ENSMUSG00000034282.3	chr11	Evpl	-1.07124	0.0624683	0.999942
ENSMUSG00000034799.16	chr8	Unc13a	-0.727495	0.0630932	0.999942
ENSMUSG00000032172.8	chr9	Olfm2	-0.72949	0.0634326	0.999942
ENSMUSG00000020572.8	chr12	Nampt	0.383785	0.0636071	0.999942
ENSMUSG00000029561.17	chr5	Oasl2	-0.319211	0.0636757	0.999942
ENSMUSG00000030089.15	chr6	Slc41a3	-0.341421	0.0637863	0.999942
ENSMUSG00000030317.8	chr6	Timp4	0.308391	0.0637901	0.999942
ENSMUSG00000117286.1	chr5	Gm1043	-1.06756	0.0637951	0.999942
ENSMUSG00000020154.10	chr10	Ptprb	0.386017	0.0638194	0.999942
ENSMUSG00000056492.6	chr17	Adgrf5	0.38717	0.0639961	0.999942
ENSMUSG00000049612.10	chr11	Omg	-1.47713	0.0640589	0.999942
ENSMUSG00000037509.21	chr1	Arhgef4	-0.624687	0.0647513	0.999942
ENSMUSG00000033722.9	chr1	BC034090	0.386757	0.0650642	0.999942
ENSMUSG00000018411.17	chr11	Mapt	-0.429768	0.0651208	0.999942
ENSMUSG00000028681.11	chr4	Ptch2	-0.456582	0.0652913	0.999942
ENSMUSG00000090231.10	chr17	Cfb	-0.394923	0.0653257	0.999942
ENSMUSG00000032602.6	chr9	Slc25a20	0.387097	0.0653381	0.999942
ENSMUSG00000024524.17	chr18	Gnal	-0.724186	0.0653431	0.999942
ENSMUSG00000021675.4	chr13	F2rl2	1.21356	0.0654739	0.999942
ENSMUSG00000067279.3	chr19	Ppp1r3c	0.306502	0.0655091	0.999942
ENSMUSG00000027848.12	chr3	Olfml3	-0.353155	0.0655292	0.999942
ENSMUSG00000067786.16	chr2	Nnat	0.393243	0.0661729	0.999942
ENSMUSG00000019894.14	chr10	Slc6a15	-1.00061	0.0662489	0.999942
ENSMUSG00000056596.8	chr4	Trnp1	-0.382574	0.0665349	0.999942
ENSMUSG00000040714.14	chr7	Klc3	-0.419287	0.0669066	0.999942
ENSMUSG00000028976.10	chr4	Slc2a5	-0.505517	0.0669426	0.999942
ENSMUSG00000025955.13	chr1	Akr1cl	-0.680069	0.0669752	0.999942
ENSMUSG00000032018.14	chr9	Sc5d	0.308518	0.0671837	0.999942
ENSMUSG00000023064.4	chr14	Sncg	-0.304918	0.0672228	0.999942
ENSMUSG00000048960.13	chr1	Prex2	0.343981	0.0672538	0.999942
ENSMUSG00000033768.17	chr19	Nrxn2	-0.606603	0.0673934	0.999942
ENSMUSG00000021456.8	chr13	Fbp2	0.610333	0.0674506	0.999942
ENSMUSG00000024538.8	chr18	Ppic	-0.32704	0.0677914	0.999942
ENSMUSG00000053550.13	chr7	Shisa7	-1.44876	0.0683189	0.999942
ENSMUSG00000066357.6	chr9	Wdr6	-0.346698	0.0685923	0.999942
ENSMUSG00000019122.8	chr11	Ccl9	-0.30803	0.0689369	0.999942
ENSMUSG00000024056.10	chr17	Ndc80	-1.0664	0.0691424	0.999942
ENSMUSG00000038943.16	chr7	Prc1	-0.64195	0.0693712	0.999942
ENSMUSG00000010154.7	chr8	Spire2	-1.13319	0.0694098	0.999942
ENSMUSG00000071347.3	chr14	C1qtnf9	0.331895	0.0694236	0.999942
ENSMUSG00000004730.15	chr17	Adgre1	-0.317836	0.069434	0.999942
ENSMUSG00000067586.4	chr13	S1pr3	-0.376106	0.0697288	0.999942
ENSMUSG00000028957.12	chr4	Per3	0.346828	0.0698389	0.999942
ENSMUSG00000058818.13	chr7	Pirb	-0.38277	0.0699056	0.999942
ENSMUSG00000002190.13	chr8	Clgn	-1.22666	0.0699347	0.999942
ENSMUSG00000036411.10	chr9	9530077C05Rik	-0.381807	0.0700559	0.999942
ENSMUSG00000045440.4	chr12	Insm2	-1.65721	0.0704082	0.999942
ENSMUSG00000028597.11	chr4	Gpx7	-0.32352	0.070621	0.999942
ENSMUSG00000022610.10	chr15	Mapk12	0.301102	0.0707408	0.999942
ENSMUSG00000031760.9	chr8	Mt3	-1.04437	0.070789	0.999942
ENSMUSG00000037204.7	chr15	Atg101	-0.320265	0.0708399	0.999942
ENSMUSG00000018927.3	chr11	Ccl6	-0.300479	0.0712743	0.999942
ENSMUSG00000026389.16	chr1	Steap3	0.314253	0.0714175	0.999942
ENSMUSG00000030748.9	chr7	Il4ra	-0.299934	0.0716988	0.999942
ENSMUSG00000042961.13	chr15	Egflam	-0.374679	0.0718037	0.999942
ENSMUSG00000068699.12	chr6	Flnc	-0.432868	0.0718351	0.999942
ENSMUSG00000036634.15	chr7	Mag	-1.07811	0.071913	0.999942
ENSMUSG00000035385.5	chr11	Ccl2	-0.646004	0.0722598	0.999942
ENSMUSG00000028546.17	chr4	Elavl4	-1.00308	0.0722614	0.999942
ENSMUSG00000051652.4	chr10	Lrrc3	-0.66332	0.072415	0.999942
ENSMUSG00000026605.14	chr1	Cenpf	-0.891021	0.0725743	0.999942
ENSMUSG00000037145.14	chr11	2210407C18Rik	0.434821	0.0730263	0.999942
ENSMUSG00000035640.18	chr10	Cbarp	-0.494415	0.0733076	0.999942
ENSMUSG00000039304.11	chr3	Tnfsf10	0.383372	0.0734347	0.999942
ENSMUSG00000035692.7	chr4	Isg15	-0.476392	0.0736435	0.999942
ENSMUSG00000049420.9	chr10	Tmem200a	-1.15079	0.0737174	0.999942
ENSMUSG00000028583.14	chr4	Pdpn	-0.332718	0.0739019	0.999942
ENSMUSG00000040557.14	chr5	Mettl27	-0.426407	0.0739906	0.999942
ENSMUSG00000027978.9	chr3	Prss12	-0.380964	0.0745562	0.999942
ENSMUSG00000026308.8	chr1	Klhl30	-0.322915	0.074605	0.999942
ENSMUSG00000053024.14	chr1	Cntn2	-0.861817	0.0746905	0.999942
ENSMUSG00000032181.7	chr9	Scg3	-0.642485	0.0747472	0.999942
ENSMUSG00000019966.18	chr10	Kitl	0.307694	0.0749203	0.999942
ENSMUSG00000038115.16	chr6	Ano2	-0.56234	0.0749681	0.999942
ENSMUSG00000006958.14	chr16	Chrd	-0.328874	0.0750883	0.999942
ENSMUSG00000052392.5	chr12	Acot4	0.5171	0.0752195	0.999942
ENSMUSG00000029822.15	chr6	Osbpl3	-0.322789	0.0753313	0.999942
ENSMUSG00000037725.8	chr8	Ckap2	-0.785985	0.0754651	0.999942
ENSMUSG00000025488.9	chr7	Cox8b	0.377378	0.0754857	0.999942
ENSMUSG00000024597.11	chr18	Slc12a2	0.350302	0.0758332	0.999942
ENSMUSG00000022471.14	chr15	Xrcc6	0.3157	0.0761858	0.999942
ENSMUSG00000027801.7	chr3	Tm4sf4	-1.21856	0.0765403	0.999942
ENSMUSG00000057337.13	chr10	Chst3	-0.29696	0.076658	0.999942
ENSMUSG00000047557.2	chr3	Lxn	-0.363424	0.0767696	0.999942
ENSMUSG00000050234.7	chr4	Gja4	0.305674	0.0769249	0.999942
ENSMUSG00000024912.6	chr19	Fosl1	-1.06861	0.0771499	0.999942
ENSMUSG00000039914.6	chr10	Coq10a	0.306588	0.077214	0.999942
ENSMUSG00000038550.10	chr3	Ciart	0.388094	0.0773632	0.999942
ENSMUSG00000008845.9	chr6	Cd163	-0.297407	0.0776882	0.999942
ENSMUSG00000052026.8	chr18	Slc6a7	-0.302966	0.0777508	0.999942
ENSMUSG00000062760.10	chr15	Shisal1	-1.09154	0.0778084	0.999942
ENSMUSG00000039476.13	chr2	Prrx2	-0.450545	0.0782266	0.999942
ENSMUSG00000017639.13	chr11	Rab11fip4	-0.676714	0.078451	0.999942
ENSMUSG00000035891.16	chr15	Cerk	-0.296985	0.0785343	0.999942
ENSMUSG00000069227.4	chr13	Gprin1	-1.31128	0.0786169	0.999942
ENSMUSG00000055301.8	chr3	Adh7	0.405485	0.0786271	0.999942
ENSMUSG00000028337.14	chr4	Coro2a	-0.616429	0.078963	0.999942
ENSMUSG00000058454.15	chr7	Dhcr7	-0.387877	0.0789986	0.999942
ENSMUSG00000032502.8	chr9	Stac	-0.441368	0.0791803	0.999942
ENSMUSG00000027297.14	chr2	Ltk	-1.04353	0.0795614	0.999942
ENSMUSG00000028488.15	chr4	Sh3gl2	-0.847735	0.0797083	0.999942
ENSMUSG00000005124.10	chr15	Ccn4	-0.387228	0.0805635	0.999942
ENSMUSG00000033880.11	chr11	Lgals3bp	-0.340273	0.080577	0.999942
ENSMUSG00000004885.5	chr3	Crabp2	-1.01085	0.0808044	0.999942
ENSMUSG00000035828.11	chr15	Pim3	-0.309423	0.0808123	0.999942
ENSMUSG00000037664.13	chr7	Cdkn1c	0.312223	0.0810452	0.999942
ENSMUSG00000025927.13	chr1	Tfap2b	-0.804174	0.0810469	0.999942
ENSMUSG00000108348.2	chr7	Gm42372	-1.18151	0.0813124	0.999942
ENSMUSG00000032725.10	chr7	Folr2	-0.304833	0.0815812	0.999942
ENSMUSG00000022595.7	chr15	Lypd2	-1.32312	0.0817718	0.999942
ENSMUSG00000036169.6	chr12	Sostdc1	-0.904132	0.081921	0.999942
ENSMUSG00000036560.14	chr7	Lgi4	-0.307541	0.082112	0.999942
ENSMUSG00000058427.10	chr5	Cxcl2	-1.03082	0.0821655	0.999942
ENSMUSG00000035279.8	chr7	Ssc5d	-0.291687	0.0821782	0.999942
ENSMUSG00000050751.14	chr8	Pgbd5	-1.1462	0.0823028	0.999942
ENSMUSG00000006386.15	chr4	Tek	0.290477	0.0827212	0.999942
ENSMUSG00000035296.14	chr14	Sgcg	-0.331482	0.0827936	0.999942
ENSMUSG00000027335.9	chr2	Adra1d	-0.350728	0.0828776	0.999942
ENSMUSG00000022658.10	chr16	Tagln3	-0.745127	0.0830106	0.999942
ENSMUSG00000047013.15	chr6	Fbxo41	-0.906713	0.0831429	0.999942
ENSMUSG00000067653.12	chr1	Ankrd23	0.326841	0.0837792	0.999942
ENSMUSG00000094910.1	chr12	D430019H16Rik	-0.529225	0.0839001	0.999942
ENSMUSG00000079057.4	chr8	Cyp4v3	0.287551	0.0840061	0.999942
ENSMUSG00000035356.17	chr16	Nfkbiz	-0.295912	0.0840523	0.999942
ENSMUSG00000040152.8	chr2	Thbs1	0.368138	0.0843324	0.999942
ENSMUSG00000037306.13	chr4	Man1c1	-0.287583	0.0844498	0.999942
ENSMUSG00000055639.16	chr14	Dach1	0.635827	0.084599	0.999942
ENSMUSG00000053414.8	chr16	Hunk	-0.715218	0.0846921	0.999942
ENSMUSG00000058715.11	chr1	Fcer1g	-0.323684	0.0847642	0.999942
ENSMUSG00000020926.16	chr11	Adam11	-0.300917	0.0849023	0.999942
ENSMUSG00000040811.15	chr7	Eml2	-0.297413	0.0849793	0.999942
ENSMUSG00000027474.13	chr2	Ccm2l	0.299755	0.085015	0.999942
ENSMUSG00000033597.9	chr17	Caskin1	-0.59344	0.0852222	0.999942
ENSMUSG00000025268.15	chrX	Maged2	-0.324808	0.0853918	0.999942
ENSMUSG00000038725.13	chr15	Pkhd1l1	0.415835	0.0854293	0.999942
ENSMUSG00000063646.18	chr5	Jakmip1	-1.0307	0.085797	0.999942
ENSMUSG00000005640.11	chr3	Insrr	-0.821973	0.0858621	0.999942
ENSMUSG00000030577.14	chr7	Cd22	-0.848766	0.0859089	0.999942
ENSMUSG00000039982.8	chr19	Dtx4	-0.291457	0.0859094	0.999942
ENSMUSG00000040711.8	chr11	Sh3pxd2b	-0.304837	0.0860494	0.999942
ENSMUSG00000087006.3	chr2	Gm13889	-0.310111	0.0861564	0.999942
ENSMUSG00000052504.7	chr16	Epha3	-0.287766	0.0862206	0.999942
ENSMUSG00000031425.15	chrX	Plp1	-0.372812	0.0863065	0.999942
ENSMUSG00000035948.13	chr10	Acss3	0.287637	0.0863238	0.999942
ENSMUSG00000028832.11	chr4	Stmn1	-0.490247	0.0864403	0.999942
ENSMUSG00000048038.8	chr2	Ccdc187	-0.712435	0.0866953	0.999942
ENSMUSG00000049176.16	chrX	Frmpd4	-0.847854	0.0867807	0.999942
ENSMUSG00000033624.10	chr8	Pdpr	0.33283	0.0868179	0.999942
ENSMUSG00000049115.15	chr13	Agtr1a	-0.494016	0.0870126	0.999942
ENSMUSG00000037573.5	chr11	Tob1	-0.324721	0.0872388	0.999942
ENSMUSG00000038344.14	chrX	Txlng	0.311421	0.0873453	0.999942
ENSMUSG00000100642.1	chr2	Gm28230	0.507482	0.0873577	0.999942
ENSMUSG00000058927.6	chr19	Gm10053	0.453446	0.0874468	0.999942
ENSMUSG00000006398.15	chr4	Cdc20	-0.650201	0.0876212	0.999942
ENSMUSG00000024883.8	chr19	Rin1	-0.434622	0.0877426	0.999942
ENSMUSG00000031129.9	chr9	Slc9a9	-0.392024	0.0877718	0.999942
ENSMUSG00000049001.5	chr6	Ndnf	0.374492	0.088094	0.999942
ENSMUSG00000042251.12	chr1	Pm20d1	0.42367	0.0881617	0.999942
ENSMUSG00000032997.16	chr1	Chpf	-0.338156	0.0882383	0.999942
ENSMUSG00000069763.3	chr11	Tmem100	0.312073	0.0882971	0.999942
ENSMUSG00000018196.18	chr1	Glrx2	0.287339	0.0886355	0.999942
ENSMUSG00000026797.16	chr2	Stxbp1	-0.284281	0.088702	0.999942
ENSMUSG00000028713.17	chr4	Cyp4b1	0.322647	0.0887069	0.999942
ENSMUSG00000030217.2	chr6	Art4	-0.28427	0.0891705	0.999942
ENSMUSG00000071528.4	chr19	Atp5md	0.296904	0.0892672	0.999942
ENSMUSG00000036777.8	chr9	Anln	-0.291503	0.0895131	0.999942
ENSMUSG00000050423.11	chr13	Ppp1r3g	-1.2201	0.0895323	0.999942
ENSMUSG00000032883.15	chr1	Acsl3	0.365707	0.0895711	0.999942
ENSMUSG00000040703.11	chr7	Cyp2s1	-0.834207	0.0896011	0.999942
ENSMUSG00000028261.13	chr4	Ndufaf4	0.307615	0.0896933	0.999942
ENSMUSG00000090150.10	chr9	Acad11	0.335984	0.0900774	0.999942
ENSMUSG00000074923.10	chr2	Pak6	-0.510152	0.0902657	0.999942
ENSMUSG00000042116.3	chr4	Vwa1	-0.286558	0.0911265	0.999942
ENSMUSG00000034762.9	chr4	Glis1	-0.85332	0.0914858	0.999942
ENSMUSG00000102091.2	chr2	Olfr1034	0.54485	0.0919573	0.999942
ENSMUSG00000023439.11	chr6	Gnb3	-0.956178	0.0919816	0.999942
ENSMUSG00000021913.8	chr14	Ogdhl	-0.765497	0.0922362	0.999942
ENSMUSG00000021340.13	chr13	Gpld1	-0.392115	0.0924818	0.999942
ENSMUSG00000023349.14	chr6	Clec4n	-0.584031	0.0927111	0.999942
ENSMUSG00000090625.1	chr2	Gm20721	-0.770692	0.092811	0.999942
ENSMUSG00000006782.16	chr11	Cnp	-0.30966	0.0930828	0.999942
ENSMUSG00000005087.17	chr2	Cd44	-0.280044	0.0931161	0.999942
ENSMUSG00000058794.12	chr15	Nfe2	0.914845	0.0932721	0.999942
ENSMUSG00000028782.14	chr4	Adgrb2	-0.628213	0.0932772	0.999942
ENSMUSG00000029245.16	chr5	Epha5	-1.01802	0.0936168	0.999942
ENSMUSG00000041216.15	chr4	Clvs1	-0.938772	0.0941742	0.999942
ENSMUSG00000015950.13	chr5	Ncf1	-0.366364	0.0947218	0.999942
ENSMUSG00000031872.14	chr8	Bean1	-0.610975	0.0947507	0.999942
ENSMUSG00000057880.12	chr16	Abat	-0.280065	0.0948426	0.999942
ENSMUSG00000048779.5	chr7	P2ry6	-0.292035	0.0953739	0.999942
ENSMUSG00000020388.12	chr11	Pdlim4	-0.279035	0.0954293	0.999942
ENSMUSG00000044067.7	chr12	Gpr22	-1.30603	0.0957556	0.999942
ENSMUSG00000063406.11	chr5	Tmed5	0.291128	0.0962787	0.999942
ENSMUSG00000032643.12	chr4	Fhl3	-0.374492	0.0969035	0.999942
ENSMUSG00000062329.4	chr5	Cytl1	0.350439	0.0977429	0.999942
ENSMUSG00000062252.9	chr17	Lhfpl5	-1.24346	0.0980017	0.999942
ENSMUSG00000037152.11	chr3	Ndufc1	0.283743	0.0980831	0.999942
ENSMUSG00000056222.15	chr13	Spock1	-0.947843	0.0982748	0.999942
ENSMUSG00000023015.14	chr15	Racgap1	-0.551503	0.0988916	0.999942
ENSMUSG00000022853.7	chr16	Ehhadh	0.282259	0.099032	0.999942
ENSMUSG00000040441.11	chr10	Slc26a10	0.437511	0.0991605	0.999942
ENSMUSG00000070473.4	chr5	Cldn3	-0.579323	0.0992744	0.999942
ENSMUSG00000091971.3	chr17	Hspa1a	0.27777	0.0993351	0.999942
ENSMUSG00000079355.5	chr9	Ackr4	0.567997	0.0999769	0.999942
ENSMUSG00000061816.15	chr1	Myl1	0.28493	0.0999957	0.999942
ENSMUSG00000052698.15	chr9	Tln2	-0.276125	0.10026	0.999942
ENSMUSG00000015968.18	chr14	Cacna1d	-0.387513	0.100516	0.999942
ENSMUSG00000032549.7	chr9	Rab6b	-0.273837	0.100811	0.999942
ENSMUSG00000026785.14	chr2	Pkn3	0.274307	0.101033	0.999942
ENSMUSG00000061751.16	chr16	Kalrn	-0.278406	0.101052	0.999942
ENSMUSG00000040428.19	chr7	Plekha4	-0.274046	0.101075	0.999942
ENSMUSG00000049336.16	chr11	Tenm2	-1.07092	0.101086	0.999942
ENSMUSG00000038121.6	chr18	Fam210a	0.281185	0.101345	0.999942
ENSMUSG00000031442.21	chr8	Mcf2l	0.289069	0.101379	0.999942
ENSMUSG00000032218.7	chr9	Ccnb2	-0.7335	0.101503	0.999942
ENSMUSG00000012187.13	chr1	Mogat1	0.516412	0.101647	0.999942
ENSMUSG00000002808.7	chr13	Epdr1	-0.278222	0.101716	0.999942
ENSMUSG00000056749.7	chr13	Nfil3	-0.319238	0.101757	0.999942
ENSMUSG00000092511.7	chr17	Gm20547	-0.379061	0.102143	0.999942
ENSMUSG00000033256.14	chr2	Shf	-0.49357	0.102324	0.999942
ENSMUSG00000038302.14	chr10	Afg1l	0.276806	0.102384	0.999942
ENSMUSG00000025732.6	chr17	Mcrip2	0.271982	0.102529	0.999942
ENSMUSG00000020534.14	chr11	Shmt1	0.43484	0.102668	0.999942
ENSMUSG00000027859.10	chr3	Ngf	-0.477998	0.102971	0.999942
ENSMUSG00000101174.8	chr2	Hoxd4	0.471654	0.103096	0.999942
ENSMUSG00000055745.4	chr15	Rtl6	-0.505631	0.103619	0.999942
ENSMUSG00000026622.15	chr1	Nek2	-0.87535	0.103715	0.999942
ENSMUSG00000046470.5	chr2	Sox18	0.296663	0.104566	0.999942
ENSMUSG00000020866.17	chr11	Cacna1g	-0.356938	0.104825	0.999942
ENSMUSG00000041827.15	chr5	Oasl1	-0.626955	0.104917	0.999942
ENSMUSG00000007682.6	chr12	Dio2	-0.342145	0.104962	0.999942
ENSMUSG00000027524.9	chr2	Edn3	-0.885343	0.105254	0.999942
ENSMUSG00000037738.11	chr8	Nek5	-1.31225	0.105438	0.999942
ENSMUSG00000074896.3	chr19	Ifit3	-0.274969	0.105641	0.999942
ENSMUSG00000054675.5	chr5	Tmem119	-0.283892	0.105707	0.999942
ENSMUSG00000022235.15	chr15	Cmbl	0.28745	0.105809	0.999942
ENSMUSG00000026042.16	chr1	Col5a2	-0.453993	0.105829	0.999942
ENSMUSG00000042662.16	chr2	Dusp15	-1.06994	0.10594	0.999942
ENSMUSG00000025271.13	chrX	Pfkfb1	0.303882	0.106124	0.999942
ENSMUSG00000058006.12	chr4	Mdn1	0.301173	0.106545	0.999942
ENSMUSG00000041930.7	chr5	Fam222a	-0.82033	0.107412	0.999942
ENSMUSG00000038738.15	chr7	Shank1	-0.321357	0.107474	0.999942
ENSMUSG00000030862.13	chr7	Cpxm2	-0.360279	0.107761	0.999942
ENSMUSG00000030428.16	chr7	Ttyh1	-0.620193	0.10806	0.999942
ENSMUSG00000109510.1	chr1	Gm42417	0.295133	0.108175	0.999942
ENSMUSG00000027820.12	chr3	Mme	0.267294	0.108275	0.999942
ENSMUSG00000054555.11	chr7	Adam12	0.295457	0.108474	0.999942
ENSMUSG00000026576.12	chr1	Atp1b1	-0.312287	0.108676	0.999942
ENSMUSG00000028874.14	chr4	Fgr	-0.572636	0.108768	0.999942
ENSMUSG00000051517.14	chr4	Arhgef39	-0.471972	0.10891	0.999942
ENSMUSG00000021190.14	chr12	Lgmn	-0.326385	0.10903	0.999942
ENSMUSG00000029442.18	chr5	Wdr66	-0.386353	0.109118	0.999942
ENSMUSG00000045875.13	chr14	Adra1a	0.333625	0.10934	0.999942
ENSMUSG00000034324.16	chr5	Tmem132c	-1.00615	0.109357	0.999942
ENSMUSG00000024909.15	chr19	Efemp2	-0.314015	0.109437	0.999942
ENSMUSG00000028876.7	chr4	Epha10	-1.36867	0.109591	0.999942
ENSMUSG00000050335.17	chr14	Lgals3	-0.27964	0.109686	0.999942
ENSMUSG00000078713.8	chr4	Tomm5	0.286401	0.109874	0.999942
ENSMUSG00000023367.14	chr6	Tmem176a	-0.27067	0.109916	0.999942
ENSMUSG00000010797.6	chr6	Wnt2	-0.499535	0.110027	0.999942
ENSMUSG00000003541.6	chr17	Ier3	-0.270515	0.110417	0.999942
ENSMUSG00000052921.13	chr11	Arhgef15	0.265898	0.110528	0.999942
ENSMUSG00000033355.6	chr16	Rtp4	-0.344988	0.110591	0.999942
ENSMUSG00000021194.6	chr12	Chga	-0.807895	0.110647	0.999942
ENSMUSG00000026683.14	chr1	Nuf2	-0.803587	0.111262	0.999942
ENSMUSG00000026638.15	chr1	Irf6	0.436729	0.111451	0.999942
ENSMUSG00000020032.14	chr10	Nuak1	0.275943	0.111721	0.999942
ENSMUSG00000034880.7	chr8	Mrpl34	0.269917	0.111805	0.999942
ENSMUSG00000005958.15	chr16	Ephb3	-0.297408	0.111864	0.999942
ENSMUSG00000028931.12	chr4	Kcnab2	-0.470092	0.112022	0.999942
ENSMUSG00000025738.8	chr17	Fbxl16	-0.466786	0.112081	0.999942
ENSMUSG00000056947.5	chr3	Mab21l1	-0.920268	0.112319	0.999942
ENSMUSG00000067235.14	chr17	H2-Q10	0.264349	0.112398	0.999942
ENSMUSG00000024074.8	chr17	Crim1	0.282967	0.113341	0.999942
ENSMUSG00000071656.7	chr19	Lrrn4cl	0.268035	0.113352	0.999942
ENSMUSG00000041261.9	chr4	Car8	0.454858	0.113736	0.999942
ENSMUSG00000041064.13	chr9	Pif1	-1.09967	0.114057	0.999942
ENSMUSG00000001506.10	chr11	Col1a1	-0.612079	0.114095	0.999942
ENSMUSG00000017943.15	chr2	Gdap1l1	-0.944439	0.114446	0.999942
ENSMUSG00000034730.17	chr15	Adgrb1	-0.805709	0.114473	0.999942
ENSMUSG00000026656.15	chr1	Fcgr2b	-0.266822	0.114653	0.999942
ENSMUSG00000039252.11	chr5	Lgi2	-0.263613	0.114718	0.999942
ENSMUSG00000074676.2	chr2	Foxs1	-0.33893	0.114738	0.999942
ENSMUSG00000055546.6	chr11	Timd4	-0.525481	0.114957	0.999942
ENSMUSG00000020038.10	chr10	Cry1	0.427425	0.115245	0.999942
ENSMUSG00000025902.13	chr1	Sox17	0.328836	0.11538	0.999942
ENSMUSG00000045174.10	chr1	Amer3	-1.35588	0.115896	0.999942
ENSMUSG00000068758.8	chr14	Il3ra	-0.34409	0.11634	0.999942
ENSMUSG00000048126.16	chr1	Col6a3	-0.446859	0.116381	0.999942
ENSMUSG00000000555.8	chr15	Itga5	-0.438405	0.116922	0.999942
ENSMUSG00000072568.4	chr15	Lratd2	0.384262	0.117626	0.999942
ENSMUSG00000028150.14	chr3	Rorc	0.303122	0.117815	0.999942
ENSMUSG00000001300.16	chr8	Efnb2	0.262366	0.117907	0.999942
ENSMUSG00000068270.15	chrX	Shroom4	0.29561	0.117995	0.999942
ENSMUSG00000031431.13	chrX	Tsc22d3	0.32358	0.11802	0.999942
ENSMUSG00000039954.9	chr18	Stk32a	-0.547626	0.118378	0.999942
ENSMUSG00000019194.15	chr7	Scn1b	-0.260342	0.118643	0.999942
ENSMUSG00000045348.16	chr5	Nyap1	-0.427358	0.118771	0.999942
ENSMUSG00000025427.15	chr18	Rnf165	-0.695696	0.118874	0.999942
ENSMUSG00000052353.13	chr7	Cemip	-0.874227	0.118884	0.999942
ENSMUSG00000070802.5	chr7	Pnmal2	-0.493872	0.11894	0.999942
ENSMUSG00000028539.14	chr4	Artn	-0.508932	0.119147	0.999942
ENSMUSG00000069814.6	chr11	Ccdc92b	-0.942945	0.119172	0.999942
ENSMUSG00000031870.16	chr9	Pgr	0.419035	0.119402	0.999942
ENSMUSG00000043068.6	chr8	Fam89a	-0.723596	0.119525	0.999942
ENSMUSG00000031465.6	chr8	Angpt2	-0.282951	0.119696	0.999942
ENSMUSG00000040280.10	chr10	Ndufa4l2	-0.331339	0.119764	0.999942
ENSMUSG00000003469.9	chr14	Phyhip	-0.733382	0.120039	0.999942
ENSMUSG00000037010.7	chrX	Apln	0.560672	0.120138	0.999942
ENSMUSG00000026418.16	chr1	Tnni1	1.02586	0.12026	0.999942
ENSMUSG00000020695.14	chr11	Mrc2	-0.329767	0.120279	0.999942
ENSMUSG00000037280.12	chr15	Galnt6	-0.513032	0.120733	0.999942
ENSMUSG00000029919.5	chr6	Hpgds	-0.430913	0.121177	0.999942
ENSMUSG00000054871.5	chr9	Tmem158	0.328247	0.121923	0.999942
ENSMUSG00000026980.15	chr2	Ly75	-0.392656	0.122037	0.999942
ENSMUSG00000036067.12	chr2	Slc2a6	-0.739021	0.122247	0.999942
ENSMUSG00000033389.16	chr11	Arhgap44	-0.271208	0.122305	0.999942
ENSMUSG00000039661.14	chr8	Dusp26	-0.699225	0.122448	0.999942
ENSMUSG00000058153.15	chr5	Sez6l	-0.796676	0.122665	0.999942
ENSMUSG00000028076.12	chr3	Cd1d1	0.296711	0.122998	0.999942
ENSMUSG00000043557.16	chr17	Mdga1	-0.323663	0.123872	0.999942
ENSMUSG00000039202.12	chr7	Abhd2	-0.267656	0.124063	0.999942
ENSMUSG00000032826.18	chr3	Ank2	-0.295563	0.124903	0.999942
ENSMUSG00000084989.3	chr1	Crocc2	-1.0171	0.125227	0.999942
ENSMUSG00000048148.18	chr8	Nwd1	-0.766683	0.125229	0.999942
ENSMUSG00000060572.17	chr4	Mfap2	-0.303108	0.125796	0.999942
ENSMUSG00000039220.16	chr17	Ppp1r10	-0.260698	0.125968	0.999942
ENSMUSG00000037544.14	chr14	Dlgap5	-0.865578	0.126139	0.999942
ENSMUSG00000032122.15	chr9	Slc37a2	-0.462162	0.126186	0.999942
ENSMUSG00000073409.12	chr17	H2-Q6	0.257694	0.12628	0.999942
ENSMUSG00000036242.15	chr14	Armh4	-0.281912	0.126338	0.999942
ENSMUSG00000042216.13	chr5	Sgsm1	-0.591333	0.126506	0.999942
ENSMUSG00000056148.8	chr10	Rdh9	-0.976734	0.126616	0.999942
ENSMUSG00000052928.9	chr18	Ctif	-0.254866	0.126984	0.999942
ENSMUSG00000037379.7	chr5	Spon2	-0.470577	0.127001	0.999942
ENSMUSG00000026837.16	chr2	Col5a1	-0.457419	0.127038	0.999942
ENSMUSG00000056427.10	chr11	Slit3	-0.357013	0.127044	0.999942
ENSMUSG00000061603.8	chr12	Akap6	-0.282537	0.127713	0.999942
ENSMUSG00000008348.9	chr5	Ubc	-0.321491	0.127957	0.999942
ENSMUSG00000051682.15	chr17	Treml4	-0.886486	0.127972	0.999942
ENSMUSG00000040026.8	chr7	Saa3	-0.566228	0.128344	0.999942
ENSMUSG00000027832.5	chr3	Ptx3	-0.747165	0.128393	0.999942
ENSMUSG00000019942.13	chr10	Cdk1	-0.610153	0.129125	0.999942
ENSMUSG00000020135.13	chr10	Apc2	-0.489409	0.129156	0.999942
ENSMUSG00000025007.13	chr19	Aldh18a1	-0.258759	0.129296	0.999942
ENSMUSG00000040690.15	chr4	Col16a1	-0.331273	0.12937	0.999942
ENSMUSG00000025854.15	chr5	Fam20c	-0.261615	0.129378	0.999942
ENSMUSG00000028641.16	chr4	P3h1	-0.253776	0.129671	0.999942
ENSMUSG00000023033.14	chr15	Scn8a	-0.896849	0.129912	0.999942
ENSMUSG00000078302.5	chr13	Foxd1	-0.539105	0.12997	0.999942
ENSMUSG00000112023.1	chr10	Lilr4b	-0.352365	0.130073	0.999942
ENSMUSG00000031409.1	chrX	Tceal6	-0.441574	0.130515	0.999942
ENSMUSG00000074064.6	chr8	Mlycd	0.251457	0.131019	0.999942
ENSMUSG00000021835.15	chr14	Bmp4	0.262249	0.131128	0.999942
ENSMUSG00000031722.10	chr8	Hp	-0.437334	0.131342	0.999942
ENSMUSG00000024621.16	chr18	Csf1r	-0.324198	0.131351	0.999942
ENSMUSG00000038717.8	chr9	Atp5l	0.294634	0.131684	0.999942
ENSMUSG00000020330.16	chr11	Hmmr	-0.770548	0.131864	0.999942
ENSMUSG00000027223.15	chr2	Mapk8ip1	-0.259736	0.132072	0.999942
ENSMUSG00000042793.13	chr1	Lgr6	-0.353279	0.132113	0.999942
ENSMUSG00000026388.15	chr1	3110009E18Rik	0.702637	0.132259	0.999942
ENSMUSG00000041313.14	chr5	Slc7a1	-0.266678	0.132398	0.999942
ENSMUSG00000058672.7	chr13	Tubb2a	-0.251237	0.13248	0.999942
ENSMUSG00000015222.17	chr1	Map2	-0.471021	0.132736	0.999942
ENSMUSG00000069378.14	chr18	Prdm6	-0.252952	0.132878	0.999942
ENSMUSG00000052688.12	chr1	Rab7b	-0.292006	0.133159	0.999942
ENSMUSG00000044921.5	chr10	Rassf9	0.413365	0.133191	0.999942
ENSMUSG00000041653.5	chr15	Pnpla3	0.276908	0.133492	0.999942
ENSMUSG00000022240.10	chr15	Ctnnd2	-0.772725	0.133502	0.999942
ENSMUSG00000058254.12	chrX	Tspan7	0.253002	0.133526	0.999942
ENSMUSG00000057068.15	chr5	Fam47e	-0.861674	0.133655	0.999942
ENSMUSG00000028541.14	chr4	B4galt2	-0.250762	0.133725	0.999942
ENSMUSG00000022442.16	chr15	Ttll1	-0.338953	0.133747	0.999942
ENSMUSG00000068735.14	chr2	Trp53i11	-0.259149	0.133837	0.999942
ENSMUSG00000029802.13	chr6	Abcg2	0.2749	0.134234	0.999942
ENSMUSG00000029778.12	chr6	Adcyap1r1	-0.349414	0.134354	0.999942
ENSMUSG00000022371.16	chr15	Col14a1	-0.421749	0.134966	0.999942
ENSMUSG00000037216.5	chr1	Lipt1	0.434647	0.135015	0.999942
ENSMUSG00000049556.5	chr9	Lingo1	-0.477706	0.135123	0.999942
ENSMUSG00000028524.21	chr4	Sgip1	-0.376753	0.135331	0.999942
ENSMUSG00000045594.10	chr9	Glb1	-0.250723	0.135822	0.999942
ENSMUSG00000021066.9	chr12	Atl1	-0.456493	0.135847	0.999942
ENSMUSG00000020261.15	chr11	Slc36a1	-0.259306	0.13595	0.999942
ENSMUSG00000024190.7	chr17	Dusp1	-0.394241	0.136196	0.999942
ENSMUSG00000063884.6	chr6	Ptcd3	0.247854	0.136756	0.999942
ENSMUSG00000031709.15	chr8	Tbc1d9	-0.293275	0.136883	0.999942
ENSMUSG00000046719.7	chr11	Nxph3	-0.724516	0.137344	0.999942
ENSMUSG00000022324.15	chr15	Matn2	-0.259228	0.137426	0.999942
ENSMUSG00000049721.14	chr11	Gal3st1	-0.80532	0.137427	0.999942
ENSMUSG00000038642.10	chr3	Ctss	-0.247567	0.137497	0.999942
ENSMUSG00000031910.14	chr8	Has3	0.515873	0.137594	0.999942
ENSMUSG00000020216.13	chr10	Jsrp1	0.981256	0.138078	0.999942
ENSMUSG00000046223.10	chr7	Plaur	-0.368985	0.138095	0.999942
ENSMUSG00000040370.13	chr6	Etfrf1	0.248034	0.138128	0.999942
ENSMUSG00000041907.9	chr1	Gpr45	-1.15244	0.138435	0.999942
ENSMUSG00000036181.2	chr13	Hist1h1c	-0.252931	0.138468	0.999942
ENSMUSG00000020241.13	chr10	Col6a2	-0.441058	0.138689	0.999942
ENSMUSG00000021508.11	chr13	Cxcl14	-0.48321	0.138709	0.999942
ENSMUSG00000006731.10	chr10	B4galnt1	-0.408934	0.138824	0.999942
ENSMUSG00000054435.16	chr6	Gimap4	0.322292	0.139166	0.999942
ENSMUSG00000031775.5	chr8	Pllp	-0.925574	0.139507	0.999942
ENSMUSG00000047363.4	chr2	Cstad	-0.747894	0.13954	0.999942
ENSMUSG00000070643.11	chr1	Sox13	0.246672	0.139592	0.999942
ENSMUSG00000070348.5	chr7	Ccnd1	-0.246013	0.139734	0.999942
ENSMUSG00000040037.13	chr3	Negr1	0.377885	0.140172	0.999942
ENSMUSG00000034438.16	chr5	Gbp8	0.594966	0.140204	0.999942
ENSMUSG00000047085.14	chr7	Lrrc4b	-0.683599	0.14029	0.999942
ENSMUSG00000068196.5	chr16	Col8a1	-0.249352	0.140326	0.999942
ENSMUSG00000021263.11	chr12	Degs2	0.873871	0.140377	0.999942
ENSMUSG00000030869.11	chr7	Ndufab1	0.294147	0.14051	0.999942
ENSMUSG00000030313.15	chr6	Dennd5b	0.28131	0.140905	0.999942
ENSMUSG00000032353.9	chr9	Tmed3	-0.302998	0.14097	0.999942
ENSMUSG00000026492.11	chr1	Tfb2m	0.279432	0.141008	0.999942
ENSMUSG00000022013.4	chr14	Dnajc15	0.249428	0.141117	0.999942
ENSMUSG00000020599.13	chr11	Rgs9	-0.852505	0.141741	0.999942
ENSMUSG00000019278.5	chr8	Dpep1	-0.336899	0.141755	0.999942
ENSMUSG00000029291.11	chr5	Rufy3	-0.27973	0.141892	0.999942
ENSMUSG00000021950.15	chr14	Anxa8	-0.450537	0.142082	0.999942
ENSMUSG00000037971.10	chr9	1110032A03Rik	0.258544	0.142138	0.999942
ENSMUSG00000012640.16	chr7	Zfp715	0.26379	0.142144	0.999942
ENSMUSG00000044628.5	chr2	Rnf208	-0.957433	0.14225	0.999942
ENSMUSG00000054428.12	chr4	Atpif1	-0.24685	0.142276	0.999942
ENSMUSG00000032501.9	chr15	Trib1	-0.244001	0.142455	0.999942
ENSMUSG00000063428.8	chr10	Ddo	0.264238	0.142831	0.999942
ENSMUSG00000042351.9	chr15	Grap2	0.5808	0.143299	0.999942
ENSMUSG00000001555.10	chr11	Fkbp10	-0.303549	0.143649	0.999942
ENSMUSG00000028789.16	chr4	Azin2	-0.368815	0.144094	0.999942
ENSMUSG00000032492.14	chr9	Pth1r	-0.247255	0.144147	0.999942
ENSMUSG00000051378.10	chr11	Kif18b	-0.885497	0.144233	0.999942
ENSMUSG00000035930.9	chr8	Chst4	-1.14821	0.144326	0.999942
ENSMUSG00000005952.15	chr11	Trpv1	-0.607621	0.144384	0.999942
ENSMUSG00000045160.14	chr6	Bola3	0.243058	0.144429	0.999942
ENSMUSG00000008999.7	chr2	Bmp7	-0.984411	0.144531	0.999942
ENSMUSG00000047786.12	chr17	Lix1	-0.622911	0.144643	0.999942
ENSMUSG00000079523.8	chr6	Tmsb10	-0.264381	0.144714	0.999942
ENSMUSG00000042821.7	chr2	Snai1	-0.426905	0.14489	0.999942
ENSMUSG00000028982.9	chr4	Slc25a33	0.300739	0.144996	0.999942
ENSMUSG00000023505.13	chr6	Cdca3	-0.55537	0.145053	0.999942
ENSMUSG00000028581.17	chr4	Laptm5	-0.246817	0.145518	0.999942
ENSMUSG00000021200.14	chr12	Asb2	-0.252237	0.145576	0.999942
ENSMUSG00000099009.1	chr10	Rdh16f1	-0.926856	0.1462	0.999942
ENSMUSG00000028359.4	chr4	Orm3	0.4181	0.14625	0.999942
ENSMUSG00000045903.9	chr19	Npas4	0.244489	0.146904	0.999942
ENSMUSG00000052512.17	chr7	Nav2	-0.273056	0.147158	0.999942
ENSMUSG00000115338.2	chr14	Pnp	0.281702	0.147357	0.999942
ENSMUSG00000027357.16	chr2	Crls1	0.2432	0.147483	0.999942
ENSMUSG00000022756.17	chr16	Slc7a4	-0.769372	0.147493	0.999942
ENSMUSG00000072214.7	chr16	Sept5	-0.26278	0.147704	0.999942
ENSMUSG00000015947.10	chr3	Fcgr1	-0.396933	0.147869	0.999942
ENSMUSG00000056515.9	chr17	Rab31	-0.242888	0.147915	0.999942
ENSMUSG00000060780.2	chr6	Lrrtm1	-1.21817	0.148034	0.999942
ENSMUSG00000037254.18	chr2	Itih2	-0.24797	0.148347	0.999942
ENSMUSG00000031640.11	chr8	Gm45753	0.339875	0.148657	0.999942
ENSMUSG00000075408.5	chr15	Smim41	-0.754083	0.148851	0.999942
ENSMUSG00000020635.8	chr12	Fkbp1b	-0.451936	0.149138	0.999942
ENSMUSG00000041565.17	chr17	L3mbtl4	-1.03821	0.149254	0.999942
ENSMUSG00000024578.3	chr18	Il17b	-0.515741	0.149437	0.999942
ENSMUSG00000047592.17	chr5	Nxpe5	-0.490296	0.149962	0.999942
ENSMUSG00000029769.16	chr6	Ccdc136	-0.374854	0.150134	0.999942
ENSMUSG00000090210.7	chr3	Itga10	-0.240036	0.150459	0.999942
ENSMUSG00000069892.9	chr11	9930111J21Rik2	0.484807	0.150687	0.999942
ENSMUSG00000028194.15	chr3	Ddah1	-0.44956	0.150696	0.999942
ENSMUSG00000027533.10	chr3	Fabp5	0.250033	0.150769	0.999942
ENSMUSG00000036887.5	chr4	C1qa	-0.302631	0.150966	0.999942
ENSMUSG00000041845.11	chr19	Rhod	-0.393227	0.151009	0.999942
ENSMUSG00000024907.7	chr19	Gal	-0.829048	0.151214	0.999942
ENSMUSG00000052423.14	chr1	B4galt3	-0.24178	0.151579	0.999942
ENSMUSG00000051098.6	chr13	Mblac2	0.395516	0.151611	0.999942
ENSMUSG00000000340.10	chr3	Dbt	0.241506	0.151727	0.999942
ENSMUSG00000036896.5	chr4	C1qc	-0.290199	0.152033	0.999942
ENSMUSG00000055567.18	chr1	Unc80	-0.959678	0.152081	0.999942
ENSMUSG00000043091.9	chr15	Tuba1c	-0.255038	0.152255	0.999942
ENSMUSG00000043811.5	chr16	Rtn4r	-0.873838	0.152314	0.999942
ENSMUSG00000115423.2	chr2	AL731706.1	0.288191	0.152443	0.999942
ENSMUSG00000091345.9	chr9	Col6a5	-0.517891	0.152491	0.999942
ENSMUSG00000003355.7	chr15	Fkbp11	-0.471064	0.152754	0.999942
ENSMUSG00000062488.9	chr19	Ifit3b	-0.384873	0.152855	0.999942
ENSMUSG00000027322.11	chr2	Siglec1	-0.262132	0.153167	0.999942
ENSMUSG00000017737.2	chr2	Mmp9	-0.435127	0.15331	0.999942
ENSMUSG00000043157.8	chr14	Arl11	-0.577974	0.153318	0.999942
ENSMUSG00000048644.8	chr8	Ctxn1	-0.417752	0.1535	0.999942
ENSMUSG00000031149.7	chrX	Praf2	-0.243282	0.153651	0.999942
ENSMUSG00000050994.20	chr10	Adgb	-0.991193	0.153789	0.999942
ENSMUSG00000038301.15	chr6	Snx10	0.238315	0.153963	0.999942
ENSMUSG00000029810.15	chr6	Tmem176b	-0.25206	0.15399	0.999942
ENSMUSG00000024036.16	chr17	Slc37a1	-0.42417	0.154005	0.999942
ENSMUSG00000003379.7	chr7	Cd79a	-0.733064	0.15482	0.999942
ENSMUSG00000021520.4	chr13	Uqcrb	0.301281	0.15489	0.999942
ENSMUSG00000022181.16	chr15	C6	-0.606812	0.154909	0.999942
ENSMUSG00000025277.14	chr14	Abhd6	0.284904	0.155067	0.999942
ENSMUSG00000028528.17	chr4	Dnajc6	-0.662927	0.155109	0.999942
ENSMUSG00000035674.13	chr7	Ndufa3	0.256132	0.155153	0.999942
ENSMUSG00000038168.5	chr16	P3h2	-0.23876	0.155682	0.999942
ENSMUSG00000071454.13	chr12	Dtnb	-0.351196	0.155871	0.999942
ENSMUSG00000032640.10	chr7	Chsy1	-0.23655	0.156084	0.999942
ENSMUSG00000041479.14	chr14	Syt15	-0.244896	0.156289	0.999942
ENSMUSG00000021457.14	chr13	Syk	-0.245775	0.156836	0.999942
ENSMUSG00000018861.8	chr11	Fdxr	-0.309717	0.156925	0.999942
ENSMUSG00000018554.13	chr11	Ybx2	0.322143	0.156937	0.999942
ENSMUSG00000031144.15	chrX	Syp	-0.290896	0.157585	0.999942
ENSMUSG00000032878.16	chr11	Ccdc85a	0.371115	0.157849	0.999942
ENSMUSG00000038188.17	chr11	Scarf1	0.248936	0.158419	0.999942
ENSMUSG00000026621.13	chr1	Marc1	-0.470152	0.15843	0.999942
ENSMUSG00000025161.16	chr11	Slc16a3	-0.361422	0.158572	0.999942
ENSMUSG00000021871.19	chr14	Gm49342	0.237247	0.158589	0.999942
ENSMUSG00000054256.11	chr5	Msi1	-0.582396	0.158697	0.999942
ENSMUSG00000021986.9	chr14	Amer2	-1.0893	0.158752	0.999942
ENSMUSG00000026303.6	chr1	Mlph	-0.466703	0.158813	0.999942
ENSMUSG00000019864.14	chr10	Rtn4ip1	0.264181	0.15931	0.999942
ENSMUSG00000051243.14	chr9	Islr2	-0.425457	0.159466	0.999942
ENSMUSG00000038418.7	chr18	Egr1	-0.357518	0.159994	0.999942
ENSMUSG00000052572.19	chr7	Dlg2	-0.421211	0.16004	0.999942
ENSMUSG00000029163.9	chr5	Emilin1	-0.322576	0.16006	0.999942
ENSMUSG00000056856.13	chr7	Jakmip3	-0.639532	0.160187	0.999942
ENSMUSG00000030329.11	chr6	Pianp	-0.543462	0.160272	0.999942
ENSMUSG00000062661.6	chr2	Ncs1	-0.23463	0.160357	0.999942
ENSMUSG00000039747.11	chr5	Orai2	-0.418567	0.160371	0.999942
ENSMUSG00000039989.7	chr11	Cbx4	-0.234458	0.160429	0.999942
ENSMUSG00000029119.9	chr5	Man2b2	-0.249374	0.160501	0.999942
ENSMUSG00000001751.9	chr11	Naglu	-0.235044	0.160709	0.999942
ENSMUSG00000023169.15	chr15	Slc38a1	-0.246501	0.160812	0.999942
ENSMUSG00000019899.17	chr10	Lama2	-0.272378	0.160955	0.999942
ENSMUSG00000000693.10	chr6	Loxl3	-0.266126	0.160991	0.999942
ENSMUSG00000030683.11	chr7	Sez6l2	-0.534324	0.161254	0.999942
ENSMUSG00000036905.8	chr4	C1qb	-0.294451	0.1614	0.999942
ENSMUSG00000071714.7	chr15	Csf2rb2	-0.333369	0.161481	0.999942
ENSMUSG00000045625.5	chr16	Pigz	-0.499338	0.162664	0.999942
ENSMUSG00000066150.12	chr4	Slc31a1	-0.235604	0.162755	0.999942
ENSMUSG00000037548.15	chr17	H2-DMb2	-0.602861	0.162777	0.999942
ENSMUSG00000017664.16	chr2	Slc35c2	-0.241394	0.162794	0.999942
ENSMUSG00000032006.15	chr9	Pdgfd	-0.243861	0.163184	0.999942
ENSMUSG00000012443.4	chr19	Kif11	-0.587413	0.163752	0.999942
ENSMUSG00000050919.9	chr13	Zfp366	0.318997	0.163895	0.999942
ENSMUSG00000046338.4	chr2	Gpat2	-1.02212	0.164057	0.999942
ENSMUSG00000021587.5	chr13	Pcsk1	-0.782935	0.164422	0.999942
ENSMUSG00000026384.13	chr1	Ptpn4	0.267204	0.164613	0.999942
ENSMUSG00000102752.1	chr1	Gm7694	-0.263928	0.164672	0.999942
ENSMUSG00000027375.14	chr2	Mal	-0.444918	0.164813	0.999942
ENSMUSG00000079363.7	chr5	Gbp4	0.256444	0.165079	0.999942
ENSMUSG00000069515.6	chr10	Lyz1	-0.322903	0.165183	0.999942
ENSMUSG00000027612.7	chr2	Mmp24	-1.08397	0.165408	0.999942
ENSMUSG00000063415.12	chr6	Cyp26b1	-0.321447	0.165438	0.999942
ENSMUSG00000019437.17	chr11	Tlcd1	0.231823	0.165485	0.999942
ENSMUSG00000017670.16	chr2	Elmo2	-0.236232	0.165683	0.999942
ENSMUSG00000028648.13	chr4	Ndufs5	0.234153	0.165843	0.999942
ENSMUSG00000044338.9	chr2	Aplnr	0.270818	0.16661	0.999942
ENSMUSG00000001507.16	chr11	Itga3	-0.29605	0.166722	0.999942
ENSMUSG00000053046.16	chr7	Brsk2	-0.783066	0.166764	0.999942
ENSMUSG00000022820.4	chr16	Ndufb4	0.254801	0.167026	0.999942
ENSMUSG00000057751.14	chr4	Megf6	0.351049	0.167042	0.999942
ENSMUSG00000026121.13	chr1	Sema4c	-0.232167	0.167044	0.999942
ENSMUSG00000050379.15	chrX	Sept6	-0.232224	0.167103	0.999942
ENSMUSG00000028542.17	chr4	Slc6a9	-0.23189	0.167455	0.999942
ENSMUSG00000059430.14	chr6	Actg2	-0.295917	0.167732	0.999942
ENSMUSG00000062694.7	chr6	Cav3	-0.337437	0.16778	0.999942
ENSMUSG00000074802.11	chr10	Gas2l3	-0.534396	0.167851	0.999942
ENSMUSG00000029752.12	chr6	Asns	0.242511	0.167917	0.999942
ENSMUSG00000026568.6	chr1	Mpc2	0.296746	0.168253	0.999942
ENSMUSG00000059412.7	chr9	Fxyd2	-0.426127	0.168638	0.999942
ENSMUSG00000063235.16	chr2	Ptpmt1	0.243868	0.168698	0.999942
ENSMUSG00000040797.16	chr6	Iqsec3	-0.716175	0.168759	0.999942
ENSMUSG00000107071.1	chr6	Gm42420	0.232193	0.168837	0.999942
ENSMUSG00000033427.14	chr10	Upb1	-0.408382	0.168881	0.999942
ENSMUSG00000031274.16	chrX	Col4a5	-0.342544	0.168957	0.999942
ENSMUSG00000024679.10	chr19	Ms4a6d	-0.372171	0.169049	0.999942
ENSMUSG00000025804.5	chr9	Ccr1	-0.46208	0.169094	0.999942
ENSMUSG00000029436.9	chr5	Mmp17	-0.260271	0.169163	0.999942
ENSMUSG00000005225.15	chr6	Plekha8	0.319015	0.169199	0.999942
ENSMUSG00000039384.8	chr1	Dusp10	-0.263977	0.1694	0.999942
ENSMUSG00000039903.17	chr16	Eva1c	-0.332719	0.169553	0.999942
ENSMUSG00000031075.19	chr7	Ano1	-0.262198	0.169802	0.999942
ENSMUSG00000041685.16	chr13	Fcho2	0.230699	0.17002	0.999942
ENSMUSG00000045328.11	chr3	Cenpe	-0.675793	0.170184	0.999942
ENSMUSG00000045038.14	chr17	Prkce	0.251011	0.170385	0.999942
ENSMUSG00000054477.16	chr18	Kcnn2	-0.9077	0.170624	0.999942
ENSMUSG00000096506.1	JH584293.1	CR974586.4	-0.53387	0.170895	0.999942
ENSMUSG00000042367.12	chr4	Gjb3	-0.931524	0.171358	0.999942
ENSMUSG00000028967.10	chr4	Errfi1	0.286607	0.17173	0.999942
ENSMUSG00000040640.11	chr14	Erc2	-0.909264	0.171779	0.999942
ENSMUSG00000023905.15	chr17	Tnfrsf12a	-0.252219	0.171936	0.999942
ENSMUSG00000020288.13	chr11	Ahsa2	0.227768	0.172093	0.999942
ENSMUSG00000022949.9	chr16	Clic6	-0.965532	0.172285	0.999942
ENSMUSG00000054027.8	chr10	Nt5dc3	-0.255723	0.172486	0.999942
ENSMUSG00000038193.4	chr8	Hand2	-0.426173	0.172606	0.999942
ENSMUSG00000002588.13	chr6	Pon1	0.226963	0.172644	0.999942
ENSMUSG00000031994.13	chr9	Adamts8	0.228146	0.172661	0.999942
ENSMUSG00000078771.10	chr11	Evi2a	-0.373162	0.172732	0.999942
ENSMUSG00000021281.15	chr12	Tnfaip2	-0.272357	0.172838	0.999942
ENSMUSG00000032815.16	chr8	Fanca	-0.810262	0.173164	0.999942
ENSMUSG00000021613.9	chr13	Hapln1	0.50125	0.173355	0.999942
ENSMUSG00000055128.15	chr14	Cgrrf1	0.235149	0.173731	0.999942
ENSMUSG00000021130.8	chr12	Galnt16	-0.279273	0.173857	0.999942
ENSMUSG00000032381.5	chr9	Ciao2a	0.228369	0.17395	0.999942
ENSMUSG00000032586.9	chr9	Traip	-0.652753	0.174031	0.999942
ENSMUSG00000030659.14	chr7	Nucb2	-0.226704	0.174128	0.999942
ENSMUSG00000002983.17	chr7	Relb	-0.248547	0.174268	0.999942
ENSMUSG00000030717.9	chr7	Nupr1	-0.348601	0.174345	0.999942
ENSMUSG00000029641.8	chr5	Rasl11a	-0.346363	0.17441	0.999942
ENSMUSG00000032261.16	chr9	Sh3bgrl2	0.378145	0.174441	0.999942
ENSMUSG00000002416.13	chr6	Ndufb2	0.231912	0.174585	0.999942
ENSMUSG00000039405.7	chr7	Prss23	-0.318381	0.174643	0.999942
ENSMUSG00000017716.15	chr11	Birc5	-0.577038	0.17487	0.999942
ENSMUSG00000032311.17	chr9	Nrg4	0.225526	0.175292	0.999942
ENSMUSG00000057604.9	chr6	Lmcd1	-0.323739	0.175782	0.999942
ENSMUSG00000034687.8	chr5	Fras1	-0.48451	0.175824	0.999942
ENSMUSG00000028873.16	chr4	Cdca8	-0.621802	0.175842	0.999942
ENSMUSG00000019986.17	chr10	Ahi1	-0.323651	0.176281	0.999942
ENSMUSG00000027868.11	chr3	Tbx15	0.559908	0.176316	0.999942
ENSMUSG00000074785.5	chr10	Plxnc1	-0.440396	0.176834	0.999942
ENSMUSG00000037594.11	chr12	Clba1	-0.456933	0.176974	0.999942
ENSMUSG00000001494.6	chr11	Sost	-0.34517	0.177206	0.999942
ENSMUSG00000035305.5	chr4	Ror1	-0.237991	0.177234	0.999942
ENSMUSG00000042436.12	chr11	Mfap4	-0.396137	0.177704	0.999942
ENSMUSG00000028127.10	chr3	Abcd3	0.294313	0.177844	0.999942
ENSMUSG00000021754.17	chr13	Map3k1	0.237527	0.178185	0.999942
ENSMUSG00000060240.12	chr7	Cend1	-0.401568	0.178289	0.999942
ENSMUSG00000005705.10	chr8	Agrp	-0.871227	0.178632	0.999942
ENSMUSG00000069094.12	chr3	Pde7a	0.263776	0.178792	0.999942
ENSMUSG00000039457.4	chr16	Ppl	0.244046	0.17891	0.999942
ENSMUSG00000019890.4	chr10	Nts	0.687647	0.178992	0.999942
ENSMUSG00000031840.12	chr8	Rab3a	-0.257751	0.178993	0.999942
ENSMUSG00000030798.15	chr7	Cd37	-0.357197	0.179015	0.999942
ENSMUSG00000050132.13	chr11	Sarm1	-0.639231	0.179468	0.999942
ENSMUSG00000035151.12	chr8	Elmod2	-0.233192	0.179803	0.999942
ENSMUSG00000047139.9	chr10	Cd24a	-0.274377	0.17983	0.999942
ENSMUSG00000085007.3	chr3	Gm11549	-0.926527	0.17991	0.999942
ENSMUSG00000044042.19	chr2	Fmn1	-0.394368	0.180275	0.999942
ENSMUSG00000021708.17	chr13	Rasgrf2	0.326675	0.180336	0.999942
ENSMUSG00000054793.8	chr7	Cadm4	-0.392655	0.18043	0.999942
ENSMUSG00000040592.11	chr11	Cd79b	-0.583049	0.180523	0.999942
ENSMUSG00000024791.10	chr19	Cdca5	-0.844512	0.180823	0.999942
ENSMUSG00000040009.6	chr10	Gnaz	-0.465439	0.180852	0.999942
ENSMUSG00000036928.14	chr5	Stag3	-0.632588	0.181166	0.999942
ENSMUSG00000039633.7	chr8	Lonrf1	0.292939	0.181312	0.999942
ENSMUSG00000036036.15	chr17	Zfp57	0.421226	0.181387	0.999942
ENSMUSG00000035597.19	chr12	Prpf39	0.231189	0.181398	0.999942
ENSMUSG00000025978.14	chr1	Rftn2	-0.223445	0.181608	0.999942
ENSMUSG00000059921.15	chr3	Unc5c	-0.258604	0.181675	0.999942
ENSMUSG00000021327.19	chr13	Zkscan3	0.232298	0.18227	0.999942
ENSMUSG00000060212.13	chr8	Pcnx2	-0.980532	0.182359	0.999942
ENSMUSG00000063694.5	chr6	Cycs	0.285338	0.182378	0.999942
ENSMUSG00000052430.15	chr3	Bmpr1b	-0.333009	0.182394	0.999942
ENSMUSG00000001128.7	chrX	Cfp	-0.224694	0.182566	0.999942
ENSMUSG00000071715.12	chr15	Ncf4	-0.425697	0.182698	0.999942
ENSMUSG00000028833.13	chr4	Ncdn	-0.225062	0.183565	0.999942
ENSMUSG00000030677.8	chr7	Kif22	-0.606132	0.183573	0.999942
ENSMUSG00000044770.14	chr10	Scml4	-0.724826	0.183869	0.999942
ENSMUSG00000038174.14	chr1	Fam126b	0.237938	0.183926	0.999942
ENSMUSG00000022203.7	chr14	Efs	-0.233041	0.184016	0.999942
ENSMUSG00000068335.6	chr6	Dok1	-0.238012	0.184017	0.999942
ENSMUSG00000003500.13	chr6	Impdh1	-0.246107	0.184483	0.999942
ENSMUSG00000002111.8	chr2	Spi1	-0.324357	0.184628	0.999942
ENSMUSG00000021079.16	chr12	Timm9	0.253081	0.184658	0.999942
ENSMUSG00000036908.17	chr19	Unc93b1	-0.231141	0.185095	0.999942
ENSMUSG00000027274.16	chr2	Mkks	0.23023	0.185314	0.999942
ENSMUSG00000056708.5	chr1	Ier5	-0.234949	0.185415	0.999942
ENSMUSG00000020638.8	chr12	Cmpk2	-0.307407	0.185471	0.999942
ENSMUSG00000038195.6	chr11	Rilp	0.24518	0.185509	0.999942
ENSMUSG00000021759.14	chr13	Plpp1	-0.242881	0.185749	0.999942
ENSMUSG00000027809.14	chr3	Etfdh	0.300542	0.185792	0.999942
ENSMUSG00000055782.9	chr15	Abcd2	0.220099	0.18582	0.999942
ENSMUSG00000038963.15	chr2	Slco4a1	0.531327	0.186068	0.999942
ENSMUSG00000027584.17	chr2	Oprl1	-0.866579	0.186209	0.999942
ENSMUSG00000044583.13	chrX	Tlr7	-0.293272	0.18641	0.999942
ENSMUSG00000000567.5	chr11	Sox9	-0.448573	0.186463	0.999942
ENSMUSG00000036155.13	chr1	Mgat5	-0.221201	0.186573	0.999942
ENSMUSG00000005667.8	chr6	Mthfd2	-0.327477	0.18663	0.999942
ENSMUSG00000038473.14	chr1	Nos1ap	-0.438433	0.186803	0.999942
ENSMUSG00000037022.3	chr8	Mmaa	0.229831	0.186933	0.999942
ENSMUSG00000040204.6	chr9	Pclaf	-0.685592	0.186937	0.999942
ENSMUSG00000031983.7	chr8	2310022B05Rik	-0.304405	0.18697	0.999942
ENSMUSG00000029671.15	chr6	Wnt16	-0.261347	0.187736	0.999942
ENSMUSG00000034845.6	chr8	Plvap	0.225789	0.187774	0.999942
ENSMUSG00000026854.16	chr2	Usp20	-0.222851	0.187838	0.999942
ENSMUSG00000002324.8	chr14	Rec8	-0.808215	0.188043	0.999942
ENSMUSG00000063713.7	chr7	Klk1b24	0.985826	0.18844	0.999942
ENSMUSG00000043789.8	chr19	Vwce	0.764009	0.188848	0.999942
ENSMUSG00000045733.7	chr7	Sprn	-0.426949	0.189138	0.999942
ENSMUSG00000003974.6	chr5	Grm3	-0.734168	0.189342	0.999942
ENSMUSG00000032690.16	chr5	Oas2	-0.253848	0.189376	0.999942
ENSMUSG00000070645.5	chr1	Ren1	0.51575	0.189503	0.999942
ENSMUSG00000024109.18	chr17	Nrxn1	-0.72708	0.18971	0.999942
ENSMUSG00000000982.5	chr11	Ccl3	-0.935504	0.18976	0.999942
ENSMUSG00000030257.16	chr6	Srgap3	-0.237334	0.190165	0.999942
ENSMUSG00000048332.13	chr3	Lhfp	-0.312409	0.190286	0.999942
ENSMUSG00000020838.12	chr11	Slc6a4	0.596622	0.190945	0.999942
ENSMUSG00000037613.16	chr7	Tnfrsf23	-0.392533	0.191175	0.999942
ENSMUSG00000037239.8	chr7	Spred3	-0.256679	0.191386	0.999942
ENSMUSG00000057497.8	chr6	Fam136a	0.272839	0.191597	0.999942
ENSMUSG00000024112.16	chr17	Cacna1h	-0.353558	0.19165	0.999942
ENSMUSG00000041426.12	chr1	Hibch	0.241527	0.191734	0.999942
ENSMUSG00000001025.8	chr3	S100a6	-0.33638	0.192351	0.999942
ENSMUSG00000060314.13	chr7	Zfp941	-1.04986	0.192505	0.999942
ENSMUSG00000001517.14	chr6	Foxm1	-0.442783	0.193155	0.999942
ENSMUSG00000034612.7	chr10	Chst11	-0.248163	0.193283	0.999942
ENSMUSG00000050069.3	chr1	Grem2	-0.234344	0.193426	0.999942
ENSMUSG00000021290.6	chr12	Atp5mpl	0.233135	0.193436	0.999942
ENSMUSG00000037446.14	chr17	Tulp1	-0.376909	0.193507	0.999942
ENSMUSG00000044986.10	chr15	Tst	0.216183	0.19352	0.999942
ENSMUSG00000064329.13	chr2	Scn1a	-1.11297	0.193678	0.999942
ENSMUSG00000046295.13	chr8	Ankle1	-0.500813	0.193766	0.999942
ENSMUSG00000049130.6	chr7	C5ar1	-0.29848	0.193779	0.999942
ENSMUSG00000029414.11	chr5	Kntc1	-0.77005	0.19384	0.999942
ENSMUSG00000022012.9	chr14	Enox1	-0.619717	0.193975	0.999942
ENSMUSG00000058620.5	chr2	Adra2b	-0.71839	0.193985	0.999942
ENSMUSG00000036578.7	chr7	Fxyd7	-0.315478	0.194007	0.999942
ENSMUSG00000020155.2	chr11	Kcnmb1	-0.263826	0.194289	0.999942
ENSMUSG00000031253.15	chrX	Srpx2	-0.248544	0.194474	0.999942
ENSMUSG00000052336.7	chr9	Cx3cr1	-0.335704	0.19452	0.999942
ENSMUSG00000037977.6	chr9	6430571L13Rik	0.636828	0.19453	0.999942
ENSMUSG00000061171.15	chr2	Slc38a11	0.38874	0.194845	0.999942
ENSMUSG00000072082.7	chr17	Ccnf	-0.632082	0.194954	0.999942
ENSMUSG00000049134.15	chr19	Nrap	0.304176	0.19505	0.999942
ENSMUSG00000045725.5	chr6	Prr15	-0.386197	0.195298	0.999942
ENSMUSG00000050640.16	chr5	Tmem150c	-0.890265	0.195314	0.999942
ENSMUSG00000026840.14	chr2	Lamc3	-0.22228	0.195403	0.999942
ENSMUSG00000032915.6	chr17	Adgre4	-0.617809	0.195845	0.999942
ENSMUSG00000057060.8	chr8	Slc35f3	-1.06697	0.196079	0.999942
ENSMUSG00000038227.15	chr6	Hoxa9	0.329781	0.196281	0.999942
ENSMUSG00000035566.7	chr14	Pcdh17	0.475469	0.196295	0.999942
ENSMUSG00000038179.13	chr1	Slamf7	0.572256	0.19634	0.999942
ENSMUSG00000051343.11	chr6	Rab11fip5	-0.239974	0.196384	0.999942
ENSMUSG00000039232.12	chr10	Stx11	0.408751	0.196721	0.999942
ENSMUSG00000022040.8	chr14	Ephx2	0.295108	0.196748	0.999942
ENSMUSG00000025207.16	chr19	Sema4g	-0.467372	0.196773	0.999942
ENSMUSG00000052137.11	chr4	Rbm12b2	0.337228	0.197355	0.999942
ENSMUSG00000068923.14	chr3	Syt11	-0.216672	0.197394	0.999942
ENSMUSG00000078958.9	chr13	Atp6ap1l	-0.934332	0.197651	0.999942
ENSMUSG00000027359.16	chr2	Slc27a2	0.214201	0.197731	0.999942
ENSMUSG00000042709.15	chr11	Atpaf2	0.219557	0.197835	0.999942
ENSMUSG00000070565.11	chr1	Rasal2	0.216273	0.197858	0.999942
ENSMUSG00000052727.6	chr13	Map1b	-0.315492	0.197983	0.999942
ENSMUSG00000024885.9	chr19	Aldh3b1	-0.351531	0.198583	0.999942
ENSMUSG00000057914.15	chr2	Cacnb2	-0.245137	0.198685	0.999942
ENSMUSG00000045569.7	chr18	Mc2r	-0.656589	0.198703	0.999942
ENSMUSG00000027797.15	chr3	Dclk1	-0.276152	0.199294	0.999942
ENSMUSG00000029066.12	chr4	Mrpl20	0.213661	0.199364	0.999942
ENSMUSG00000038086.4	chr9	Hspb2	-0.222603	0.19956	0.999942
ENSMUSG00000028826.14	chr4	Maco1	0.222254	0.199563	0.999942
ENSMUSG00000039958.17	chr6	Etfbkmt	0.21481	0.199937	0.999942
ENSMUSG00000050896.12	chr2	Rtn4rl2	-0.659916	0.199941	0.999942
ENSMUSG00000024672.11	chr19	Ms4a7	-0.330415	0.200273	0.999942
ENSMUSG00000040759.9	chr14	Cmtm5	-0.698542	0.20042	0.999942
ENSMUSG00000027456.8	chr2	Sdcbp2	0.468962	0.200438	0.999942
ENSMUSG00000047155.13	chr4	Cyp4x1	-1.06231	0.200616	0.999942
ENSMUSG00000029648.13	chr5	Flt1	0.231657	0.20079	0.999942
ENSMUSG00000005672.12	chr5	Kit	0.250395	0.200853	0.999942
ENSMUSG00000026153.15	chr1	Fam135a	0.220569	0.200867	0.999942
ENSMUSG00000022330.5	chr15	Osr2	0.548298	0.201001	0.999942
ENSMUSG00000039787.13	chr2	Cercam	-0.218739	0.201036	0.999942
ENSMUSG00000005882.18	chr2	Uqcc1	0.217328	0.201771	0.999942
ENSMUSG00000061878.15	chr11	Sphk1	-0.327394	0.202456	0.999942
ENSMUSG00000066705.7	chr9	Fxyd6	-0.215297	0.202679	0.999942
ENSMUSG00000040138.7	chrX	Ndp	-0.5378	0.202686	0.999942
ENSMUSG00000078350.11	chr4	Smim1	-0.216674	0.202885	0.999942
ENSMUSG00000034765.6	chr19	Dusp5	-0.458039	0.202938	0.999942
ENSMUSG00000020701.12	chr11	Tmem132e	-0.49768	0.203155	0.999942
ENSMUSG00000002660.8	chr17	Clpp	0.212467	0.203553	0.999942
ENSMUSG00000048355.2	chrX	Arxes1	0.341952	0.204022	0.999942
ENSMUSG00000059493.13	chrX	Nhs	-0.393134	0.204118	0.999942
ENSMUSG00000040212.12	chr7	Emp3	-0.234418	0.204179	0.999942
ENSMUSG00000092356.2	chr2	Gm20532	0.213811	0.204806	0.999942
ENSMUSG00000014329.14	chr10	Bicc1	-0.238198	0.204963	0.999942
ENSMUSG00000048402.14	chr1	Gli2	-0.262374	0.205441	0.999942
ENSMUSG00000116563.1	chr2	AL731706.2	0.307171	0.205463	0.999942
ENSMUSG00000033361.13	chrX	Prrg3	-0.217307	0.205548	0.999942
ENSMUSG00000027605.18	chr2	Acss2	-0.284832	0.205679	0.999942
ENSMUSG00000020898.18	chr11	Ctc1	-0.241776	0.205943	0.999942
ENSMUSG00000066516.5	chr7	Klk1b21	0.968605	0.206038	0.999942
ENSMUSG00000040964.16	chr4	Arhgef10l	-0.249199	0.20616	0.999942
ENSMUSG00000021713.9	chr13	Ppwd1	0.334953	0.206323	0.999942
ENSMUSG00000045868.12	chr7	Gvin1	0.558071	0.206581	0.999942
ENSMUSG00000038463.8	chr1	Olfml2b	-0.280768	0.206602	0.999942
ENSMUSG00000020303.2	chr11	Stc2	0.334741	0.206661	0.999942
ENSMUSG00000051351.14	chr4	Zfp46	-0.210785	0.206666	0.999942
ENSMUSG00000025150.10	chr11	Cbr2	-0.307019	0.206713	0.999942
ENSMUSG00000035615.12	chr4	Frmpd1	-0.720417	0.206846	0.999942
ENSMUSG00000015653.13	chr5	Steap2	-0.368401	0.206995	0.999942
ENSMUSG00000087651.3	chr10	1500009L16Rik	-0.37481	0.207008	0.999942
ENSMUSG00000051596.13	chr5	Otop1	0.214153	0.207079	0.999942
ENSMUSG00000060227.15	chr2	Casc4	-0.214038	0.207106	0.999942
ENSMUSG00000030162.14	chr6	Olr1	-0.761839	0.207125	0.999942
ENSMUSG00000022297.15	chr15	Fzd6	0.244547	0.207219	0.999942
ENSMUSG00000026749.11	chr2	Nek6	-0.257189	0.20724	0.999942
ENSMUSG00000045284.9	chrX	Dcaf12l1	-0.935577	0.207276	0.999942
ENSMUSG00000036913.15	chr8	Trim67	0.32437	0.207345	0.999942
ENSMUSG00000056091.12	chr6	St3gal5	0.215106	0.207573	0.999942
ENSMUSG00000032487.8	chr1	Ptgs2	-0.275083	0.207786	0.999942
ENSMUSG00000022265.7	chr15	Ank	-0.234932	0.208238	0.999942
ENSMUSG00000033467.12	chr5	Crlf2	-0.252238	0.20834	0.999942
ENSMUSG00000026021.15	chr1	Sumo1	0.210245	0.208357	0.999942
ENSMUSG00000027075.16	chr2	Slc43a1	-0.254073	0.208369	0.999942
ENSMUSG00000020689.4	chr11	Itgb3	-0.251899	0.208499	0.999942
ENSMUSG00000044566.15	chr13	Cage1	-0.64974	0.208628	0.999942
ENSMUSG00000033227.7	chr1	Wnt6	-0.64445	0.208974	0.999942
ENSMUSG00000095742.1	JH584295.1	CAAA01147332.1	-0.212167	0.208984	0.999942
ENSMUSG00000038259.4	chr2	Gdf5	0.590323	0.209218	0.999942
ENSMUSG00000046056.15	chr7	Sbsn	-0.332838	0.209398	0.999942
ENSMUSG00000056413.16	chr5	Adap1	-0.331871	0.209421	0.999942
ENSMUSG00000074818.13	chr19	Pdzd7	-0.395956	0.209724	0.999942
ENSMUSG00000031343.13	chrX	Gabra3	-0.244922	0.210274	0.999942
ENSMUSG00000039474.13	chr5	Wfs1	-0.209092	0.210284	0.999942
ENSMUSG00000022456.18	chr15	Sept3	-0.529878	0.210356	0.999942
ENSMUSG00000037406.7	chr8	Htra4	0.215108	0.210366	0.999942
ENSMUSG00000032436.17	chr9	Cmtm7	-0.272335	0.21042	0.999942
ENSMUSG00000034488.14	chr13	Edil3	-0.711217	0.210673	0.999942
ENSMUSG00000020577.17	chr12	Tspan13	0.226879	0.210755	0.999942
ENSMUSG00000025940.6	chr1	Tmem70	0.208223	0.210818	0.999942
ENSMUSG00000029298.15	chr5	Gbp9	0.236427	0.210959	0.999942
ENSMUSG00000043531.16	chr19	Sorcs1	-0.729064	0.211	0.999942
ENSMUSG00000021764.8	chr13	Ndufs4	0.232701	0.211354	0.999942
ENSMUSG00000053799.8	chr19	Exoc6	0.250347	0.211923	0.999942
ENSMUSG00000054976.14	chr1	Nyap2	-1.05948	0.211992	0.999942
ENSMUSG00000029482.4	chr5	Aacs	0.269922	0.212048	0.999942
ENSMUSG00000046727.13	chr18	Cystm1	-0.30741	0.212069	0.999942
ENSMUSG00000029368.10	chr5	Alb	0.692335	0.212249	0.999942
ENSMUSG00000000792.2	chr8	Slc5a5	-0.67576	0.212328	0.999942
ENSMUSG00000039936.18	chr4	Pik3cd	-0.247773	0.212341	0.999942
ENSMUSG00000037005.16	chrX	Xpnpep2	-0.375231	0.212341	0.999942
ENSMUSG00000024900.5	chr19	Cpt1a	-0.244457	0.212368	0.999942
ENSMUSG00000053963.7	chr1	Stum	-0.241853	0.212437	0.999942
ENSMUSG00000028369.15	chr4	Svep1	-0.293539	0.212453	0.999942
ENSMUSG00000059040.5	chr18	Eno1b	-0.427016	0.212587	0.999942
ENSMUSG00000028678.13	chr4	Kif2c	-0.692679	0.212808	0.999942
ENSMUSG00000026223.15	chr1	Itm2c	-0.287943	0.21283	0.999942
ENSMUSG00000085795.8	chr8	Zfp703	-0.234066	0.21284	0.999942
ENSMUSG00000073676.4	chr1	Hspe1	0.214892	0.21295	0.999942
ENSMUSG00000000942.10	chr6	Hoxa4	0.336302	0.213021	0.999942
ENSMUSG00000031861.16	chr8	Lpar2	-0.558497	0.213154	0.999942
ENSMUSG00000004939.7	chr10	Nmrk2	1.01537	0.213294	0.999942
ENSMUSG00000022351.14	chr15	Sqle	-0.245373	0.213478	0.999942
ENSMUSG00000043017.9	chr7	Ptgir	-0.315067	0.213489	0.999942
ENSMUSG00000039270.9	chr4	Megf9	0.224178	0.213598	0.999942
ENSMUSG00000046159.16	chr13	Chrm3	0.743119	0.214046	0.999942
ENSMUSG00000020280.12	chr11	Pus10	0.248503	0.214115	0.999942
ENSMUSG00000044708.5	chr1	Kcnj10	-0.733886	0.214335	0.999942
ENSMUSG00000003617.16	chr3	Cp	-0.250179	0.214405	0.999942
ENSMUSG00000046709.18	chr5	Mapk10	-0.364057	0.214646	0.999942
ENSMUSG00000052133.16	chr16	Sema5b	-0.568352	0.214794	0.999942
ENSMUSG00000069919.7	chr11	Hba-a1	-0.262543	0.214835	0.999942
ENSMUSG00000036362.2	chr3	P2ry13	-0.456441	0.214934	0.999942
ENSMUSG00000027654.2	chr2	Fam83d	-0.786868	0.214943	0.999942
ENSMUSG00000046280.9	chr3	She	0.249765	0.215048	0.999942
ENSMUSG00000020333.17	chr11	Acsl6	-0.640685	0.215252	0.999942
ENSMUSG00000020363.6	chr11	Gfpt2	0.212713	0.215348	0.999942
ENSMUSG00000022220.14	chr14	Adcy4	0.208344	0.215386	0.999942
ENSMUSG00000030270.11	chr6	Cpne9	-0.838226	0.215392	0.999942
ENSMUSG00000052160.7	chr12	Pld4	-0.209501	0.215497	0.999942
ENSMUSG00000024357.10	chr18	Sil1	-0.206756	0.215644	0.999942
ENSMUSG00000028383.17	chr4	Hsdl2	0.221111	0.21569	0.999942
ENSMUSG00000024673.9	chr19	Ms4a1	-0.713101	0.215725	0.999942
ENSMUSG00000018476.7	chr11	Kdm6b	-0.211965	0.215742	0.999942
ENSMUSG00000033981.14	chr3	Gria2	-0.834371	0.215991	0.999942
ENSMUSG00000015970.19	chr14	Chdh	0.224932	0.216143	0.999942
ENSMUSG00000046230.11	chr19	Vps13a	0.23574	0.216185	0.999942
ENSMUSG00000049107.13	chr6	Ntf3	-0.214019	0.216284	0.999942
ENSMUSG00000078866.10	chr2	Zfp970	0.265166	0.216389	0.999942
ENSMUSG00000023805.17	chr17	Synj2	-0.228271	0.216454	0.999942
ENSMUSG00000037375.16	chr1	Hhat	-0.448213	0.216756	0.999942
ENSMUSG00000029061.2	chr4	Mmp23	-0.264787	0.216869	0.999942
ENSMUSG00000009418.16	chr1	Nav1	-0.263958	0.21695	0.999942
ENSMUSG00000064252.9	chr11	Olfr329-ps	0.698605	0.216982	0.999942
ENSMUSG00000030579.10	chr7	Tyrobp	-0.219301	0.21711	0.999942
ENSMUSG00000020776.18	chr11	Fbf1	-0.205939	0.217137	0.999942
ENSMUSG00000028034.15	chr3	Fubp1	0.205573	0.217189	0.999942
ENSMUSG00000027834.15	chr3	Serpini1	0.210737	0.21724	0.999942
ENSMUSG00000061414.8	chr6	Cracr2a	-0.36155	0.217612	0.999942
ENSMUSG00000047260.4	chr11	Emc6	0.20548	0.217653	0.999942
ENSMUSG00000051146.2	chr16	Camk2n2	-0.503245	0.217867	0.999942
ENSMUSG00000069607.4	chr11	Cd300ld3	-0.767372	0.217926	0.999942
ENSMUSG00000048572.5	chr19	Tmem252	-0.463432	0.218011	0.999942
ENSMUSG00000032661.9	chr5	Oas3	-0.555483	0.218559	0.999942
ENSMUSG00000001774.8	chr9	Chordc1	0.206749	0.218644	0.999942
ENSMUSG00000035671.6	chr8	Zswim4	-0.237084	0.218918	0.999942
ENSMUSG00000028664.14	chr4	Ephb2	-0.261468	0.219029	0.999942
ENSMUSG00000000392.17	chr2	Fap	-0.236166	0.219342	0.999942
ENSMUSG00000031530.6	chr8	Dusp4	-0.22556	0.219365	0.999942
ENSMUSG00000023274.14	chr6	Cd4	-0.646321	0.219769	0.999942
ENSMUSG00000023336.6	chr8	Wfdc1	-0.265126	0.219971	0.999942
ENSMUSG00000055148.7	chr8	Klf2	-0.221938	0.220156	0.999942
ENSMUSG00000031659.13	chr8	Adcy7	-0.274882	0.220236	0.999942
ENSMUSG00000023921.9	chr17	Mmut	0.220304	0.220266	0.999942
ENSMUSG00000025089.15	chr19	Gfra1	-0.395614	0.220272	0.999942
ENSMUSG00000028031.6	chr3	Dkk2	-0.471394	0.220286	0.999942
ENSMUSG00000041117.8	chr7	Ccdc8	-0.250867	0.220498	0.999942
ENSMUSG00000033161.10	chr3	Atp1a1	-0.293859	0.220778	0.999942
ENSMUSG00000030793.4	chr7	Pycard	-0.338805	0.220984	0.999942
ENSMUSG00000054383.2	chr12	Pnma1	-0.694358	0.221053	0.999942
ENSMUSG00000059602.14	chr10	Syn3	-0.471823	0.221108	0.999942
ENSMUSG00000035376.10	chr16	Hacd2	0.212362	0.221175	0.999942
ENSMUSG00000097789.2	chr7	Gm2115	-0.559964	0.221177	0.999942
ENSMUSG00000038860.15	chr2	Garnl3	-0.285818	0.221231	0.999942
ENSMUSG00000046814.3	chr2	Gchfr	0.815208	0.221706	0.999942
ENSMUSG00000021998.16	chr14	Lcp1	-0.20618	0.222421	0.999942
ENSMUSG00000040010.10	chr8	Slc7a5	-0.251408	0.222486	0.999942
ENSMUSG00000027983.13	chr3	Cyp2u1	0.304499	0.222541	0.999942
ENSMUSG00000026922.13	chr2	Agpat2	0.347462	0.222745	0.999942
ENSMUSG00000005973.6	chr2	Rcn1	-0.219991	0.222855	0.999942
ENSMUSG00000069806.5	chr7	Cacng7	-0.224428	0.222996	0.999942
ENSMUSG00000006519.11	chr8	Cyba	-0.203461	0.223199	0.999942
ENSMUSG00000021228.15	chr12	Acot3	0.980941	0.223384	0.999942
ENSMUSG00000042485.7	chr14	Mustn1	-0.260217	0.223628	0.999942
ENSMUSG00000116594.1	chr16	Gm49601	-0.203601	0.223653	0.999942
ENSMUSG00000000296.8	chr10	Tpd52l1	-0.376903	0.223864	0.999942
ENSMUSG00000028979.17	chr4	Masp2	0.779369	0.223878	0.999942
ENSMUSG00000025790.14	chr7	Slco3a1	-0.206794	0.224375	0.999942
ENSMUSG00000006574.15	chr11	Slc4a1	-0.573427	0.224395	0.999942
ENSMUSG00000055116.8	chr7	Arntl	-0.288442	0.224403	0.999942
ENSMUSG00000027102.4	chr2	Hoxd8	0.355118	0.224419	0.999942
ENSMUSG00000035735.10	chr19	Dagla	-0.222903	0.224424	0.999942
ENSMUSG00000048503.7	chr9	Tmem136	-0.218053	0.22466	0.999942
ENSMUSG00000056481.7	chr19	Cd248	-0.239804	0.224842	0.999942
ENSMUSG00000049988.5	chr8	Lrrc25	-0.356034	0.224932	0.999942
ENSMUSG00000028354.13	chr1	Fmn2	-0.900801	0.225113	0.999942
ENSMUSG00000022041.10	chr14	Chrna2	0.589113	0.225253	0.999942
ENSMUSG00000049526.8	chr9	Tmem202	-0.652987	0.225319	0.999942
ENSMUSG00000059713.12	chr4	Rcan3	-0.21504	0.225474	0.999942
ENSMUSG00000006931.15	chr11	P3h4	-0.202197	0.225585	0.999942
ENSMUSG00000016024.9	chr2	Lbp	-0.218198	0.225675	0.999942
ENSMUSG00000055415.8	chr11	Atp10b	-0.646775	0.225766	0.999942
ENSMUSG00000038077.7	chr6	Kcna6	-0.343461	0.225783	0.999942
ENSMUSG00000062960.10	chr5	Kdr	0.215931	0.225864	0.999942
ENSMUSG00000034591.5	chr10	Slc41a2	-0.255619	0.22599	0.999942
ENSMUSG00000015468.14	chr17	Notch4	0.212383	0.226174	0.999942
ENSMUSG00000030142.10	chr6	Clec4e	-0.811929	0.226227	0.999942
ENSMUSG00000020889.11	chr11	Nr1d1	-0.297195	0.226385	0.999942
ENSMUSG00000006205.13	chr7	Htra1	-0.32167	0.226516	0.999942
ENSMUSG00000051790.15	chr11	Nlgn2	-0.211232	0.226632	0.999942
ENSMUSG00000022103.10	chr14	Gfra2	-0.274571	0.22668	0.999942
ENSMUSG00000026712.3	chr2	Mrc1	-0.219038	0.226721	0.999942
ENSMUSG00000054728.16	chr13	Phactr1	-0.212639	0.226813	0.999942
ENSMUSG00000033610.16	chr19	Pank1	0.213333	0.227167	0.999942
ENSMUSG00000056973.6	chr8	Ces1d	0.334009	0.22834	0.999942
ENSMUSG00000027490.17	chr2	E2f1	-0.336159	0.228581	0.999942
ENSMUSG00000022831.14	chr16	Hcls1	-0.235026	0.228789	0.999942
ENSMUSG00000005447.12	chr7	Pafah1b3	-0.448535	0.228942	0.999942
ENSMUSG00000004328.15	chr7	Hif3a	-0.400842	0.228991	0.999942
ENSMUSG00000069456.4	chr10	Rdh16	0.839106	0.229223	0.999942
ENSMUSG00000034641.2	chr11	Cd300ld	-0.255697	0.22934	0.999942
ENSMUSG00000042401.8	chr19	Crtac1	-0.978222	0.22935	0.999942
ENSMUSG00000025545.10	chr14	Clybl	0.201549	0.229475	0.999942
ENSMUSG00000024990.13	chr19	Rbp4	-0.274347	0.229605	0.999942
ENSMUSG00000037759.6	chr14	Ptger2	0.606412	0.229798	0.999942
ENSMUSG00000010476.14	chr7	Ebf3	0.228395	0.229923	0.999942
ENSMUSG00000028024.14	chr3	Enpep	-0.227828	0.229924	0.999942
ENSMUSG00000021416.11	chr13	Eci3	0.439556	0.230082	0.999942
ENSMUSG00000021108.18	chr12	Prkch	0.259757	0.230147	0.999942
ENSMUSG00000070544.6	chr2	Top1	0.200151	0.230151	0.999942
ENSMUSG00000051669.6	chr16	AU021092	0.287771	0.230153	0.999942
ENSMUSG00000001119.7	chr10	Col6a1	-0.359619	0.230313	0.999942
ENSMUSG00000008976.16	chr16	Gabpa	0.200795	0.230345	0.999942
ENSMUSG00000025213.11	chr19	Kazald1	-0.222973	0.2306	0.999942
ENSMUSG00000074733.14	chr19	Zfp950	0.204845	0.230641	0.999942
ENSMUSG00000059279.11	chr11	Olfr224	0.321386	0.230657	0.999942
ENSMUSG00000031725.8	chr8	Ces1f	0.199193	0.230785	0.999942
ENSMUSG00000066687.5	chr9	Zbtb16	0.200366	0.230813	0.999942
ENSMUSG00000027514.14	chr2	Zbp1	-0.34326	0.230826	0.999942
ENSMUSG00000045287.6	chr11	Rtn4rl1	-0.238285	0.230909	0.999942
ENSMUSG00000034881.8	chr10	Tbxa2r	-0.209132	0.230983	0.999942
ENSMUSG00000027864.9	chr3	Ptgfrn	-0.239815	0.231544	0.999942
ENSMUSG00000030220.13	chr6	Arhgdib	-0.199653	0.23171	0.999942
ENSMUSG00000023886.10	chr17	Smoc2	-0.308197	0.231864	0.999942
ENSMUSG00000002228.7	chr3	Ppm1j	-0.318779	0.231864	0.999942
ENSMUSG00000026634.16	chr1	Angel2	0.200524	0.231894	0.999942
ENSMUSG00000001435.15	chr10	Col18a1	-0.404671	0.231965	0.999942
ENSMUSG00000034570.12	chr11	Inpp5j	-0.400721	0.231974	0.999942
ENSMUSG00000036966.15	chr15	Spryd3	-0.200418	0.232085	0.999942
ENSMUSG00000042607.15	chr6	Asb4	-0.617101	0.232166	0.999942
ENSMUSG00000020175.15	chr10	Rab36	-0.305954	0.232184	0.999942
ENSMUSG00000031938.15	chr9	4931406C07Rik	0.250822	0.23222	0.999942
ENSMUSG00000060594.6	chr9	Layn	-0.265702	0.232648	0.999942
ENSMUSG00000037411.10	chr5	Serpine1	-0.349825	0.232649	0.999942
ENSMUSG00000051323.16	chrX	Pcdh19	0.305054	0.232656	0.999942
ENSMUSG00000026202.13	chr1	Tuba4a	-0.213483	0.232779	0.999942
ENSMUSG00000024451.9	chr18	Arap3	0.20147	0.232837	0.999942
ENSMUSG00000029381.16	chr5	Shroom3	-0.199528	0.233076	0.999942
ENSMUSG00000075225.14	chr10	Ccdc162	-0.690589	0.233399	0.999942
ENSMUSG00000040998.18	chr3	Npnt	-0.343785	0.233891	0.999942
ENSMUSG00000038671.15	chr2	Arfrp1	0.200548	0.233987	0.999942
ENSMUSG00000034706.16	chr11	Dnaic2	-0.650455	0.234002	0.999942
ENSMUSG00000021594.11	chr13	Srd5a1	-0.450377	0.234068	0.999942
ENSMUSG00000035681.7	chr10	Kcnc2	0.58141	0.234126	0.999942
ENSMUSG00000064179.13	chr7	Tnnt1	0.371585	0.234217	0.999942
ENSMUSG00000032243.8	chr9	Itga11	-0.255165	0.234247	0.999942
ENSMUSG00000031099.16	chrX	Smarca1	-0.419682	0.234372	0.999942
ENSMUSG00000027204.13	chr2	Fbn1	-0.32957	0.234406	0.999942
ENSMUSG00000045751.16	chr4	Mms22l	-0.552021	0.234609	0.999942
ENSMUSG00000003923.14	chr10	Tfam	0.208552	0.234825	0.999942
ENSMUSG00000036622.15	chr4	Atp13a2	-0.19968	0.234829	0.999942
ENSMUSG00000027452.11	chr2	Acss1	0.20559	0.234863	0.999942
ENSMUSG00000024534.15	chr18	Sncaip	0.273771	0.23488	0.999942
ENSMUSG00000073418.4	chr17	C4b	-0.318444	0.234935	0.999942
ENSMUSG00000027238.17	chr2	Frmd5	-0.345354	0.235245	0.999942
ENSMUSG00000063019.5	chr2	Manbal	-0.19923	0.23528	0.999942
ENSMUSG00000041460.15	chr6	Cacna2d4	-0.791401	0.235354	0.999942
ENSMUSG00000011589.9	chr17	Fsd1	-0.747984	0.235441	0.999942
ENSMUSG00000045763.8	chr15	Basp1	-0.388408	0.235476	0.999942
ENSMUSG00000061474.11	chr13	Mrps36	0.236261	0.235888	0.999942
ENSMUSG00000025658.16	chrX	Cnksr2	-0.740532	0.236096	0.999942
ENSMUSG00000024867.14	chr19	Pip5k1b	-0.346134	0.236126	0.999942
ENSMUSG00000015027.11	chr8	Galns	-0.271607	0.236147	0.999942
ENSMUSG00000036353.13	chr3	P2ry12	0.389398	0.23617	0.999942
ENSMUSG00000048826.7	chr17	Dact2	0.335307	0.236393	0.999942
ENSMUSG00000036412.5	chr18	Arsi	-0.322964	0.236407	0.999942
ENSMUSG00000028028.11	chr3	Alpk1	0.241478	0.236835	0.999942
ENSMUSG00000020843.15	chr11	Timm22	0.226836	0.236991	0.999942
ENSMUSG00000012126.16	chr4	Ubxn11	-0.534226	0.237084	0.999942
ENSMUSG00000044788.10	chr11	Fads6	-0.420686	0.237117	0.999942
ENSMUSG00000071654.6	chr19	Uqcc3	0.212111	0.237502	0.999942
ENSMUSG00000020015.10	chr10	Cdk17	0.220516	0.237504	0.999942
ENSMUSG00000039934.12	chr5	Gsap	-0.356934	0.237545	0.999942
ENSMUSG00000001773.14	chr7	Folh1	-0.356239	0.237935	0.999942
ENSMUSG00000028334.10	chr4	Nans	-0.229636	0.238096	0.999942
ENSMUSG00000025466.19	chr7	Fuom	0.221248	0.238626	0.999942
ENSMUSG00000039640.7	chr11	Mrpl12	0.214373	0.238936	0.999942
ENSMUSG00000035834.11	chr13	Polr3g	0.382724	0.239002	0.999942
ENSMUSG00000063060.6	chr14	Sox7	0.272484	0.239032	0.999942
ENSMUSG00000041084.8	chr3	Ostc	-0.196505	0.239218	0.999942
ENSMUSG00000020099.8	chr10	Unc5b	-0.200299	0.239428	0.999942
ENSMUSG00000021241.7	chr12	Isca2	0.196033	0.239829	0.999942
ENSMUSG00000011305.11	chr17	Plin5	0.199337	0.240055	0.999942
ENSMUSG00000050675.7	chr11	Gp1ba	0.636211	0.240117	0.999942
ENSMUSG00000037747.9	chr10	Phyhipl	-0.825678	0.240201	0.999942
ENSMUSG00000031875.7	chr8	Cmtm3	-0.195953	0.2403	0.999942
ENSMUSG00000021701.8	chr13	Plk2	-0.20377	0.240362	0.999942
ENSMUSG00000040596.15	chr1	Pogk	0.198712	0.240394	0.999942
ENSMUSG00000026450.14	chr1	Chit1	-0.7587	0.240437	0.999942
ENSMUSG00000046432.12	chrX	Bex3	-0.217908	0.240477	0.999942
ENSMUSG00000078921.3	chr11	Tgtp2	0.336723	0.240562	0.999942
ENSMUSG00000026426.10	chr1	Arl8a	-0.19932	0.240668	0.999942
ENSMUSG00000035397.8	chr10	Klf16	-0.25807	0.240687	0.999942
ENSMUSG00000040498.7	chr7	Igsf23	-0.583739	0.241078	0.999942
ENSMUSG00000061132.13	chr19	Blnk	-0.385874	0.241094	0.999942
ENSMUSG00000030786.18	chr7	Itgam	-0.220798	0.241172	0.999942
ENSMUSG00000038352.15	chr11	Arl5c	-0.44485	0.241173	0.999942
ENSMUSG00000048387.8	chr12	Osr1	-0.220834	0.241214	0.999942
ENSMUSG00000026077.15	chr1	Npas2	-0.252502	0.24187	0.999942
ENSMUSG00000027496.15	chr2	Aurka	-0.557396	0.242279	0.999942
ENSMUSG00000116358.1	chr15	Gm49450	-0.219299	0.24231	0.999942
ENSMUSG00000067276.5	chrX	Capn6	-0.374309	0.242703	0.999942
ENSMUSG00000031767.13	chr8	Nudt7	0.208649	0.242739	0.999942
ENSMUSG00000030560.17	chr7	Ctsc	-0.222956	0.242803	0.999942
ENSMUSG00000079553.11	chr17	Kifc1	-0.542516	0.242963	0.999942
ENSMUSG00000045414.7	chr9	Dipk2a	0.221614	0.242972	0.999942
ENSMUSG00000041779.5	chr1	Tram2	-0.195199	0.243014	0.999942
ENSMUSG00000026770.5	chr2	Il2ra	0.557478	0.243079	0.999942
ENSMUSG00000036492.12	chr17	Rnf39	0.671032	0.243082	0.999942
ENSMUSG00000039860.19	chr5	Srrm3	-0.949406	0.243433	0.999942
ENSMUSG00000031250.8	chrX	Tnmd	-0.448519	0.243828	0.999942
ENSMUSG00000062168.12	chrX	Ppef1	-0.283628	0.24392	0.999942
ENSMUSG00000043162.7	chr6	Pyurf	0.19744	0.244137	0.999942
ENSMUSG00000016349.10	chr2	Eef1a2	-0.247026	0.244175	0.999942
ENSMUSG00000022199.12	chr14	Slc22a17	-0.193991	0.244717	0.999942
ENSMUSG00000020672.14	chr12	Sntg2	-0.2168	0.244833	0.999942
ENSMUSG00000028906.17	chr4	Epb41	0.216519	0.244866	0.999942
ENSMUSG00000028518.8	chr4	Prkaa2	0.215012	0.244957	0.999942
ENSMUSG00000018921.11	chr11	Pelp1	-0.223431	0.245186	0.999942
ENSMUSG00000026792.16	chr2	Lrsam1	-0.204071	0.245402	0.999942
ENSMUSG00000030652.11	chr7	Coq7	0.201457	0.245801	0.999942
ENSMUSG00000026414.13	chr1	Tnnt2	-0.229421	0.245942	0.999942
ENSMUSG00000005043.13	chr11	Sgsh	-0.197148	0.246039	0.999942
ENSMUSG00000079111.3	chr5	Kdelr2	-0.216235	0.246074	0.999942
ENSMUSG00000033684.14	chr1	Qsox1	-0.285372	0.246089	0.999942
ENSMUSG00000066839.12	chr9	Ecsit	0.193321	0.246189	0.999942
ENSMUSG00000002728.14	chr2	Naa20	0.197568	0.246472	0.999942
ENSMUSG00000042978.11	chr7	Sbk1	0.195733	0.246524	0.999942
ENSMUSG00000029833.17	chr6	Trim24	0.194354	0.246734	0.999942
ENSMUSG00000021990.16	chr14	Spata13	-0.204673	0.246819	0.999942
ENSMUSG00000035459.18	chr10	Stab2	-0.828222	0.246907	0.999942
ENSMUSG00000037628.10	chr14	Cdkn3	-0.662736	0.247194	0.999942
ENSMUSG00000033220.7	chr15	Rac2	-0.282924	0.247204	0.999942
ENSMUSG00000028229.11	chr4	Rmdn1	0.222648	0.247294	0.999942
ENSMUSG00000050967.5	chr1	Creg2	-0.657753	0.24745	0.999942
ENSMUSG00000038252.13	chr6	Ncapd2	-0.245692	0.247989	0.999942
ENSMUSG00000004383.18	chr8	Large1	-0.205939	0.248106	0.999942
ENSMUSG00000027692.16	chr3	Tnik	-0.230307	0.248123	0.999942
ENSMUSG00000033006.10	chr15	Sox10	-0.381845	0.248224	0.999942
ENSMUSG00000051401.7	chr18	Kctd16	-0.639609	0.24862	0.999942
ENSMUSG00000019906.15	chr10	Lin7a	0.833758	0.24864	0.999942
ENSMUSG00000041650.15	chr14	Pcca	0.210715	0.248787	0.999942
ENSMUSG00000026443.3	chr1	Lrrn2	-0.335433	0.248862	0.999942
ENSMUSG00000011267.8	chr7	Zfp296	0.61633	0.248983	0.999942
ENSMUSG00000022965.8	chr16	Ifngr2	-0.19609	0.249011	0.999942
ENSMUSG00000040552.8	chr6	C3ar1	-0.258453	0.249168	0.999942
ENSMUSG00000030750.13	chr7	Nsmce1	-0.231157	0.249238	0.999942
ENSMUSG00000040283.14	chr11	Btnl9	0.192288	0.249256	0.999942
ENSMUSG00000079164.8	chr1	Tlr5	-0.405489	0.249433	0.999942
ENSMUSG00000030109.15	chr6	Slc6a12	-0.7423	0.249757	0.999942
ENSMUSG00000022747.17	chr16	St3gal6	0.211391	0.249908	0.999942
ENSMUSG00000024935.11	chr19	Slc1a1	0.402642	0.250122	0.999942
ENSMUSG00000042684.8	chr1	Npl	0.363147	0.250174	0.999942
ENSMUSG00000026032.8	chr1	Ndufb3	0.210875	0.250201	0.999942
ENSMUSG00000024300.17	chr17	Myo1f	-0.272553	0.250455	0.999942
ENSMUSG00000031782.15	chr8	Coq9	0.235364	0.250513	0.999942
ENSMUSG00000101389.1	chr19	Ms4a4a	-0.333734	0.250575	0.999942
ENSMUSG00000032946.16	chr19	Rasgrp2	0.218188	0.250685	0.999942
ENSMUSG00000030401.16	chr7	Rtn2	-0.233454	0.250818	0.999942
ENSMUSG00000030172.15	chr6	Erc1	-0.192206	0.25083	0.999942
ENSMUSG00000025324.8	chr7	Atp10a	-0.193493	0.250891	0.999942
ENSMUSG00000036565.7	chr5	Ttyh3	-0.19117	0.250956	0.999942
ENSMUSG00000023571.4	chr4	C1qtnf12	0.191061	0.251005	0.999942
ENSMUSG00000071014.10	chr4	Ndufb6	0.204846	0.251115	0.999942
ENSMUSG00000004846.10	chr5	Plod3	-0.223856	0.251166	0.999942
ENSMUSG00000045349.15	chr4	Sh2d5	-0.711508	0.251184	0.999942
ENSMUSG00000022496.5	chr16	Tnfrsf17	-0.744669	0.251317	0.999942
ENSMUSG00000026255.15	chr1	Efhd1	-0.239785	0.251358	0.999942
ENSMUSG00000073664.11	chr1	Nbeal1	0.192189	0.25163	0.999942
ENSMUSG00000072812.4	chr12	Ahnak2	-0.23734	0.252017	0.999942
ENSMUSG00000046402.10	chr9	Rbp1	-0.240354	0.252077	0.999942
ENSMUSG00000075316.11	chr2	Scn9a	-0.661993	0.252162	0.999942
ENSMUSG00000056888.11	chr10	Glipr1	-0.237168	0.252884	0.999942
ENSMUSG00000022438.6	chr15	Parvb	0.233624	0.253118	0.999942
ENSMUSG00000036985.12	chrX	Zdhhc9	-0.19617	0.253154	0.999942
ENSMUSG00000031227.8	chrX	Magee1	-0.235267	0.25324	0.999942
ENSMUSG00000026349.14	chr1	Ccnt2	0.196877	0.253349	0.999942
ENSMUSG00000037994.14	chr3	Slc9b2	-0.28191	0.253415	0.999942
ENSMUSG00000003477.5	chr6	Inmt	0.227608	0.253523	0.999942
ENSMUSG00000063245.11	chr4	Zfp993	0.616642	0.253609	0.999942
ENSMUSG00000034037.14	chr6	Fgd5	0.190077	0.25373	0.999942
ENSMUSG00000033685.13	chr7	Ucp2	-0.212839	0.253745	0.999942
ENSMUSG00000021775.11	chr14	Nr1d2	0.233797	0.25379	0.999942
ENSMUSG00000027221.5	chr2	Chst1	-0.234512	0.253839	0.999942
ENSMUSG00000063146.11	chr5	Clip2	-0.194756	0.254055	0.999942
ENSMUSG00000042428.6	chr15	Mgat3	-0.335394	0.25407	0.999942
ENSMUSG00000011171.11	chr12	Vipr2	-0.23042	0.254083	0.999942
ENSMUSG00000018417.14	chr1	Myo1b	0.23722	0.254302	0.999942
ENSMUSG00000021991.9	chr14	Cacna2d3	-0.389242	0.254419	0.999942
ENSMUSG00000022180.7	chr14	Slc7a8	-0.296059	0.254502	0.999942
ENSMUSG00000029126.7	chr5	Nsg1	-0.23076	0.254599	0.999942
ENSMUSG00000002346.16	chr8	Slc25a42	0.207058	0.254645	0.999942
ENSMUSG00000028717.12	chr4	Tal1	0.319178	0.254653	0.999942
ENSMUSG00000073400.6	chr17	Trim10	-0.773143	0.254734	0.999942
ENSMUSG00000057229.11	chr7	Dmac2	0.1928	0.254863	0.999942
ENSMUSG00000045777.14	chr7	Ifitm10	-0.358291	0.255004	0.999942
ENSMUSG00000040651.9	chr14	Tasor	0.190235	0.255005	0.999942
ENSMUSG00000057457.11	chrX	Phex	-0.370868	0.255132	0.999942
ENSMUSG00000052748.14	chr1	Swt1	0.257865	0.25516	0.999942
ENSMUSG00000017697.3	chr2	Ada	-0.355017	0.255162	0.999942
ENSMUSG00000039768.16	chr4	Dnajc11	0.195311	0.255244	0.999942
ENSMUSG00000026043.18	chr1	Col3a1	-0.454219	0.255256	0.999942
ENSMUSG00000042043.6	chr13	Tbca	0.189698	0.255268	0.999942
ENSMUSG00000017453.4	chr11	Pipox	-0.337269	0.255412	0.999942
ENSMUSG00000015957.12	chr7	Wnt11	-0.31907	0.255486	0.999942
ENSMUSG00000052364.4	chrX	B630019K06Rik	-0.460926	0.25553	0.999942
ENSMUSG00000037904.14	chr12	Ankrd9	0.191647	0.25554	0.999942
ENSMUSG00000032010.15	chr9	Usp2	0.207905	0.255558	0.999942
ENSMUSG00000041498.13	chr1	Kif14	-0.67232	0.255715	0.999942
ENSMUSG00000031145.15	chrX	Prickle3	0.209328	0.255726	0.999942
ENSMUSG00000057789.14	chr17	Bak1	-0.200373	0.255807	0.999942
ENSMUSG00000024640.9	chr19	Psat1	-0.283211	0.256086	0.999942
ENSMUSG00000024081.9	chr17	Cebpz	0.193516	0.25614	0.999942
ENSMUSG00000035683.13	chr4	Melk	-0.682587	0.256291	0.999942
ENSMUSG00000038740.9	chr2	Mvb12b	-0.189315	0.256481	0.999942
ENSMUSG00000029616.9	chr5	Erp29	-0.206238	0.25652	0.999942
ENSMUSG00000053318.7	chr1	Slamf8	0.571324	0.256594	0.999942
ENSMUSG00000113902.1	chr12	Ndufb1-ps	0.195558	0.256681	0.999942
ENSMUSG00000034949.18	chr10	Zfr2	-0.217583	0.256751	0.999942
ENSMUSG00000050390.12	chr4	C77080	-0.292098	0.256876	0.999942
ENSMUSG00000050558.13	chr2	Prokr2	0.868788	0.257063	0.999942
ENSMUSG00000025069.15	chr19	Gsto2	0.47172	0.257625	0.999942
ENSMUSG00000046179.17	chr7	E2f8	-0.702422	0.257693	0.999942
ENSMUSG00000112743.1	chr10	Gm49358	-0.378298	0.257763	0.999942
ENSMUSG00000037089.11	chr17	Slc35b2	-0.18948	0.257796	0.999942
ENSMUSG00000029088.16	chr5	Kcnip4	-0.373012	0.257991	0.999942
ENSMUSG00000001508.15	chr11	Sgca	-0.2085	0.25846	0.999942
ENSMUSG00000022110.13	chr14	Sucla2	0.285988	0.259176	0.999942
ENSMUSG00000019647.16	chr18	Sema6a	0.236259	0.259436	0.999942
ENSMUSG00000039831.16	chr3	Arhgap29	0.199808	0.25958	0.999942
ENSMUSG00000025903.14	chr1	Lypla1	0.189522	0.259617	0.999942
ENSMUSG00000001333.9	chr4	Sync	-0.192004	0.259697	0.999942
ENSMUSG00000030584.14	chr7	Dpf1	-0.425113	0.259971	0.999942
ENSMUSG00000022210.7	chr14	Dhrs4	0.187304	0.260283	0.999942
ENSMUSG00000026177.11	chr1	Slc11a1	-0.22436	0.260284	0.999942
ENSMUSG00000059994.10	chr3	Fcrl1	-0.821588	0.260315	0.999942
ENSMUSG00000039456.10	chr16	Morc3	0.191441	0.260368	0.999942
ENSMUSG00000025597.13	chrX	Klhl4	0.394591	0.260487	0.999942
ENSMUSG00000038451.13	chr6	Spsb2	-0.25893	0.260509	0.999942
ENSMUSG00000044827.10	chr5	Tlr1	-0.434021	0.260632	0.999942
ENSMUSG00000096764.1	chr2	Gm21985	0.209776	0.260717	0.999942
ENSMUSG00000023048.13	chr15	Prr13	-0.187537	0.260769	0.999942
ENSMUSG00000024617.16	chr18	Camk2a	-0.476707	0.260952	0.999942
ENSMUSG00000042331.13	chr11	Specc1	-0.187952	0.26116	0.999942
ENSMUSG00000038143.16	chr8	Stox2	0.214727	0.26143	0.999942
ENSMUSG00000027111.16	chr2	Itga6	0.187561	0.261502	0.999942
ENSMUSG00000021611.9	chr13	Tert	-0.519566	0.261572	0.999942
ENSMUSG00000032268.13	chr9	Tmprss5	-0.461503	0.26168	0.999942
ENSMUSG00000025375.15	chr11	Aatk	-0.197192	0.261776	0.999942
ENSMUSG00000031433.15	chrX	Rbm41	0.395431	0.261923	0.999942
ENSMUSG00000006494.11	chr2	Pdk1	0.191173	0.2621	0.999942
ENSMUSG00000029419.8	chr2	Ajm1	-0.397354	0.262131	0.999942
ENSMUSG00000036523.16	chr12	Greb1	-0.421588	0.262188	0.999942
ENSMUSG00000040183.13	chr4	Ankrd6	-0.43123	0.262454	0.999942
ENSMUSG00000004864.13	chr17	Mapk13	-0.642975	0.26263	0.999942
ENSMUSG00000045954.7	chr1	Cavin2	0.243229	0.262941	0.999942
ENSMUSG00000029674.13	chr5	Limk1	-0.239678	0.262985	0.999942
ENSMUSG00000057716.7	chr6	Tmem178b	-0.400505	0.26306	0.999942
ENSMUSG00000041958.10	chr11	Pigs	-0.186339	0.263394	0.999942
ENSMUSG00000031578.5	chr8	Mak16	0.227419	0.263414	0.999942
ENSMUSG00000002233.13	chr3	Rhoc	-0.250385	0.263662	0.999942
ENSMUSG00000026435.15	chr1	Slc45a3	-0.251657	0.263788	0.999942
ENSMUSG00000030701.17	chr7	Plekhb1	-0.302964	0.263793	0.999942
ENSMUSG00000029553.10	chr6	Tfec	-0.542029	0.263972	0.999942
ENSMUSG00000032092.5	chr9	Mpzl2	0.245579	0.263993	0.999942
ENSMUSG00000031093.14	chrX	Dock11	-0.227855	0.264075	0.999942
ENSMUSG00000035772.11	chr2	Mrps2	0.195948	0.264166	0.999942
ENSMUSG00000040591.18	chr2	1110051M20Rik	-0.2503	0.264214	0.999942
ENSMUSG00000024045.6	chr17	Akap8	0.226404	0.264386	0.999942
ENSMUSG00000022358.7	chr15	Fbxo32	-0.206327	0.264397	0.999942
ENSMUSG00000093979.8	chr14	Gm2237	0.451832	0.264538	0.999942
ENSMUSG00000074207.10	chr3	Adh1	0.237149	0.264657	0.999942
ENSMUSG00000050908.12	chr16	Tvp23a	-0.334968	0.264672	0.999942
ENSMUSG00000040938.16	chr11	Slc16a11	-0.354214	0.264937	0.999942
ENSMUSG00000027199.14	chr2	Gatm	-0.300077	0.264979	0.999942
ENSMUSG00000040563.13	chr9	Plppr2	-0.219295	0.265098	0.999942
ENSMUSG00000054619.7	chr15	Mettl7a1	0.267492	0.26526	0.999942
ENSMUSG00000079462.1	chr6	Gm15737	-0.697213	0.265281	0.999942
ENSMUSG00000056216.9	chr7	Cebpg	0.191776	0.265336	0.999942
ENSMUSG00000000154.16	chr7	Slc22a18	-0.403673	0.265345	0.999942
ENSMUSG00000023832.14	chr17	Acat2	0.19535	0.265579	0.999942
ENSMUSG00000040855.15	chrX	Reps2	-0.317709	0.265591	0.999942
ENSMUSG00000053128.15	chr9	Rnf26	-0.200286	0.265668	0.999942
ENSMUSG00000002835.9	chr17	Chaf1a	-0.353391	0.265742	0.999942
ENSMUSG00000027460.7	chr2	Angpt4	-0.195692	0.265761	0.999942
ENSMUSG00000018593.13	chr11	Sparc	-0.440393	0.265841	0.999942
ENSMUSG00000019539.11	chr7	Rcn3	-0.302975	0.266018	0.999942
ENSMUSG00000025044.16	chr8	Msr1	-0.339327	0.266025	0.999942
ENSMUSG00000028701.4	chr4	Lurap1	0.210067	0.2662	0.999942
ENSMUSG00000090439.3	chr10	Gm17455	-0.633555	0.266246	0.999942
ENSMUSG00000006362.16	chr8	Cbfa2t3	0.210284	0.266304	0.999942
ENSMUSG00000024427.7	chr18	Spry4	-0.225491	0.266497	0.999942
ENSMUSG00000052144.8	chr6	Ppp4r2	0.187954	0.266549	0.999942
ENSMUSG00000107002.1	chr16	0610012G03Rik	0.198819	0.266825	0.999942
ENSMUSG00000032322.14	chr9	Pstpip1	-0.274179	0.266996	0.999942
ENSMUSG00000026761.12	chr2	Orc4	0.196172	0.266999	0.999942
ENSMUSG00000004952.13	chr5	Rasa4	0.194917	0.267037	0.999942
ENSMUSG00000036144.6	chr12	Meox2	0.202852	0.2672	0.999942
ENSMUSG00000066800.11	chr1	Rnasel	-0.276163	0.267417	0.999942
ENSMUSG00000054277.8	chr15	Arfgap3	-0.184843	0.26753	0.999942
ENSMUSG00000018846.8	chr11	Pank3	0.199453	0.267547	0.999942
ENSMUSG00000026424.8	chr1	Gpr37l1	-0.432441	0.267574	0.999942
ENSMUSG00000042474.6	chr1	Fcmr	-0.747743	0.267609	0.999942
ENSMUSG00000046070.9	chr17	Igfals	0.335239	0.267628	0.999942
ENSMUSG00000037466.13	chr12	Tedc1	-0.529523	0.267656	0.999942
ENSMUSG00000011884.13	chr5	Gltp	-0.185493	0.267734	0.999942
ENSMUSG00000032783.9	chr15	Troap	-0.667369	0.268142	0.999942
ENSMUSG00000040818.10	chr14	Dennd6a	0.187674	0.268275	0.999942
ENSMUSG00000026080.13	chr1	Chst10	-0.362366	0.268435	0.999942
ENSMUSG00000048216.13	chr6	Gpr85	-0.711685	0.268575	0.999942
ENSMUSG00000108596.1	chr7	Gm49368	-0.243286	0.269355	0.999942
ENSMUSG00000020122.16	chr11	Egfr	-0.184852	0.269496	0.999942
ENSMUSG00000025608.9	chr6	Podxl	0.202962	0.269527	0.999942
ENSMUSG00000086040.8	chr6	Wipf3	0.350933	0.269713	0.999942
ENSMUSG00000038576.15	chr1	Susd4	-0.568601	0.269781	0.999942
ENSMUSG00000051314.11	chr7	Ffar2	-0.390069	0.269822	0.999942
ENSMUSG00000041347.5	chr12	Bdkrb1	-0.518291	0.270023	0.999942
ENSMUSG00000063767.4	chr3	S100a7a	0.367652	0.270025	0.999942
ENSMUSG00000029055.17	chr4	Plch2	-0.639025	0.270138	0.999942
ENSMUSG00000078566.8	chr7	Bnip3	0.216126	0.270156	0.999942
ENSMUSG00000022774.13	chr16	Ncbp2	0.183711	0.270207	0.999942
ENSMUSG00000042757.16	chr9	Tmem108	-0.651451	0.270209	0.999942
ENSMUSG00000070883.3	chr2	Ccdc173	0.435084	0.270278	0.999942
ENSMUSG00000060924.15	chr8	Csmd1	-0.345588	0.27046	0.999942
ENSMUSG00000025823.9	chr6	Pdia4	-0.204058	0.270669	0.999942
ENSMUSG00000008193.13	chr7	Spib	-0.717752	0.270693	0.999942
ENSMUSG00000028133.17	chr3	Rwdd3	-0.344272	0.270857	0.999942
ENSMUSG00000048277.15	chr11	Syngr2	-0.198126	0.270865	0.999942
ENSMUSG00000026491.13	chr1	Ahctf1	0.183946	0.271313	0.999942
ENSMUSG00000036596.6	chr5	Cpz	-0.255191	0.271401	0.999942
ENSMUSG00000033318.7	chr10	Gstt2	0.183257	0.271506	0.999942
ENSMUSG00000104217.1	chr1	Gm37988	0.195713	0.271525	0.999942
ENSMUSG00000017929.13	chr2	B4galt5	-0.202118	0.271644	0.999942
ENSMUSG00000030825.19	chr7	Hsd17b14	0.644619	0.271813	0.999942
ENSMUSG00000063455.16	chr6	D630045J12Rik	-0.315019	0.271859	0.999942
ENSMUSG00000042873.11	chr6	Lhfpl4	-0.416114	0.271866	0.999942
ENSMUSG00000022762.18	chr16	Ncam2	-0.81311	0.27191	0.999942
ENSMUSG00000040722.7	chr9	Scamp5	-0.216878	0.273125	0.999942
ENSMUSG00000054204.6	chr12	Alkal2	-0.659538	0.273251	0.999942
ENSMUSG00000021792.15	chr14	Prxl2a	0.233364	0.273447	0.999942
ENSMUSG00000046245.13	chr5	Pilra	-0.447406	0.27359	0.999942
ENSMUSG00000028551.14	chr4	Cdkn2c	0.183774	0.273726	0.999942
ENSMUSG00000044505.5	chr3	Lingo4	0.673642	0.273748	0.999942
ENSMUSG00000043263.13	chr1	Ifi209	-0.378217	0.274467	0.999942
ENSMUSG00000041189.9	chr11	Chrnb1	0.257038	0.274487	0.999942
ENSMUSG00000032340.8	chr9	Neo1	-0.216561	0.274567	0.999942
ENSMUSG00000017978.18	chr6	Cadps2	0.3708	0.274642	0.999942
ENSMUSG00000060284.7	chr15	Sp7	0.700167	0.27472	0.999942
ENSMUSG00000019359.14	chrX	Gdpd2	-0.641484	0.274723	0.999942
ENSMUSG00000072875.2	chr6	Gpr27	-0.325138	0.274913	0.999942
ENSMUSG00000054640.15	chr17	Slc8a1	-0.183494	0.274936	0.999942
ENSMUSG00000027804.13	chr3	Ppid	0.181992	0.275024	0.999942
ENSMUSG00000018906.14	chr11	P4ha2	-0.189324	0.275166	0.999942
ENSMUSG00000022391.16	chr15	Rangap1	-0.182089	0.275184	0.999942
ENSMUSG00000069601.14	chr10	Ank3	-0.296255	0.275246	0.999942
ENSMUSG00000079442.12	chr2	St6galnac4	-0.201328	0.275414	0.999942
ENSMUSG00000031314.18	chrX	Taf1	0.181735	0.275597	0.999942
ENSMUSG00000049404.7	chr3	Rarres1	-0.443603	0.276019	0.999942
ENSMUSG00000037710.8	chr10	Cisd1	0.18773	0.276568	0.999942
ENSMUSG00000026117.10	chr1	Zap70	0.704372	0.276722	0.999942
ENSMUSG00000031641.14	chr8	Cbr4	0.20854	0.276727	0.999942
ENSMUSG00000019851.8	chr10	Perp	-0.18619	0.27683	0.999942
ENSMUSG00000030218.2	chr6	Mgp	-0.388974	0.277288	0.999942
ENSMUSG00000036097.8	chr19	Slf2	0.212265	0.277422	0.999942
ENSMUSG00000015981.12	chr7	Stk32c	-0.520935	0.277494	0.999942
ENSMUSG00000032359.14	chr9	Ctsh	-0.249764	0.2776	0.999942
ENSMUSG00000039048.15	chr9	Foxred1	0.187707	0.277646	0.999942
ENSMUSG00000032898.9	chr5	Fbxo21	-0.201263	0.277691	0.999942
ENSMUSG00000026433.13	chr1	Rab29	-0.222567	0.277838	0.999942
ENSMUSG00000039115.13	chr9	Itga9	-0.303876	0.278131	0.999942
ENSMUSG00000024535.16	chr18	Snx24	-0.217094	0.27829	0.999942
ENSMUSG00000021198.16	chr12	Unc79	-0.721679	0.278296	0.999942
ENSMUSG00000032577.16	chr9	Mapkapk3	0.214345	0.278435	0.999942
ENSMUSG00000001943.8	chr9	Vsig2	0.291105	0.278508	0.999942
ENSMUSG00000039428.11	chr7	Tmem135	0.189745	0.278694	0.999942
ENSMUSG00000043895.6	chr9	S1pr2	-0.197534	0.278982	0.999942
ENSMUSG00000037151.8	chr10	Lrrc20	-0.26499	0.279039	0.999942
ENSMUSG00000038379.15	chr9	Ttk	-0.729257	0.279042	0.999942
ENSMUSG00000022594.14	chr15	Lynx1	-0.210495	0.279141	0.999942
ENSMUSG00000020010.7	chr10	Vnn3	0.312217	0.279356	0.999942
ENSMUSG00000056737.14	chr6	Capg	-0.183801	0.279591	0.999942
ENSMUSG00000020604.13	chr11	Arsg	-0.277873	0.279619	0.999942
ENSMUSG00000009731.4	chrX	Kcnd1	-0.324797	0.279875	0.999942
ENSMUSG00000037736.20	chr5	Limch1	-0.217764	0.280251	0.999942
ENSMUSG00000028108.15	chr3	Ecm1	-0.295061	0.280446	0.999942
ENSMUSG00000049538.14	chr13	Adamts16	-0.628738	0.280493	0.999942
ENSMUSG00000035245.12	chr6	Eogt	0.185308	0.280832	0.999942
ENSMUSG00000022889.7	chr16	Mrpl39	0.185412	0.280846	0.999942
ENSMUSG00000024792.9	chr19	Zfpl1	-0.193163	0.280942	0.999942
ENSMUSG00000032338.9	chr9	Hcn4	-0.538581	0.280968	0.999942
ENSMUSG00000028689.14	chr4	Ccdc163	0.204497	0.281079	0.999942
ENSMUSG00000069792.5	chr11	Wfdc17	-0.296398	0.281101	0.999942
ENSMUSG00000050856.16	chr5	Atp5k	0.225472	0.281539	0.999942
ENSMUSG00000079434.8	chr1	Neu2	0.593433	0.281545	0.999942
ENSMUSG00000024301.10	chr17	Kifc5b	-0.514676	0.281662	0.999942
ENSMUSG00000062098.11	chr2	Btbd3	0.187276	0.281674	0.999942
ENSMUSG00000037605.16	chr5	Adgrl3	-0.598829	0.281706	0.999942
ENSMUSG00000025351.14	chr10	Cd63	-0.242158	0.281817	0.999942
ENSMUSG00000047842.7	chr13	Diras2	-0.432654	0.281956	0.999942
ENSMUSG00000038816.14	chr4	Ctnnal1	0.197942	0.282197	0.999942
ENSMUSG00000071317.4	chr10	Bves	0.26886	0.282678	0.999942
ENSMUSG00000053870.7	chr3	Fpgt	0.238532	0.282706	0.999942
ENSMUSG00000030208.15	chr6	Emp1	-0.239953	0.282961	0.999942
ENSMUSG00000058586.12	chr15	Serhl	0.178896	0.283141	0.999942
ENSMUSG00000050212.4	chr4	Eva1b	-0.17953	0.28315	0.999942
ENSMUSG00000027387.11	chr2	Zc3h8	0.350415	0.283273	0.999942
ENSMUSG00000027951.16	chr3	Adar	-0.179972	0.283415	0.999942
ENSMUSG00000033446.7	chr14	Lpar6	0.191687	0.283564	0.999942
ENSMUSG00000042686.5	chr1	Jph1	0.368677	0.28369	0.999942
ENSMUSG00000024188.16	chr17	Luc7l	0.191952	0.283776	0.999942
ENSMUSG00000073988.13	chr4	Ttpa	0.475048	0.28386	0.999942
ENSMUSG00000015134.15	chr7	Aldh1a3	0.225142	0.284009	0.999942
ENSMUSG00000017817.11	chr2	Jph2	-0.277122	0.284071	0.999942
ENSMUSG00000011382.8	chr7	Dhdh	0.191266	0.284075	0.999942
ENSMUSG00000062646.12	chr2	Ganc	0.178386	0.284279	0.999942
[truncated: 12,542 more rows]

## Sheet: ISM-Cre.AngII_ISM-Cre.Vehicle
GeneId	Chromosome	GeneName	logFC_ISM-Cre.AngII_ISM-Cre.Vehicle	PValue_ISM-Cre.AngII_ISM-Cre.Vehicle	FDR_ISM-Cre.AngII_ISM-Cre.Vehicle
ENSMUSG00000034255.17	chr11	Arhgap27	1.64922	4.75694e-14	1.05443e-12
ENSMUSG00000029084.5	chr5	Cd38	1.97238	8.04579e-15	1.9499e-13
ENSMUSG00000044338.9	chr2	Aplnr	3.19584	1.05435e-49	2.68971e-47
ENSMUSG00000021508.11	chr13	Cxcl14	4.08688	2.51616e-27	1.82027e-25
ENSMUSG00000052974.8	chr7	Cyp2f2	4.38727	3.15856e-56	1.14822e-53
ENSMUSG00000037936.15	chr5	Scarb1	2.06894	1.14649e-30	1.03547e-28
ENSMUSG00000020057.2	chr10	Dram1	1.1176	4.94664e-11	7.61155e-10
ENSMUSG00000050335.17	chr14	Lgals3	1.40495	3.48461e-15	8.78158e-14
ENSMUSG00000001227.12	chr17	Sema6b	1.89257	7.08737e-14	1.54509e-12
ENSMUSG00000066361.3	chr12	Serpina3c	2.21637	1.14484e-17	3.71586e-16
ENSMUSG00000019256.17	chr12	Ahr	1.74955	7.05499e-11	1.06528e-09
ENSMUSG00000027111.16	chr2	Itga6	2.34511	2.74472e-40	4.24585e-38
ENSMUSG00000037095.8	chr17	Lrg1	3.07081	1.74525e-55	6.04231e-53
ENSMUSG00000030761.16	chr7	Myo7a	1.09994	6.53683e-10	8.60199e-09
ENSMUSG00000039167.12	chr3	Adgrl4	2.4849	2.27747e-43	4.30087e-41
ENSMUSG00000064262.7	chr6	Gimap8	2.56133	7.99421e-20	3.11647e-18
ENSMUSG00000051748.2	chr11	Wfdc21	4.26605	3.44191e-22	1.67949e-20
ENSMUSG00000110195.1	chr7	Pde2a	2.24862	3.55508e-36	4.49517e-34
ENSMUSG00000054690.17	chr3	Emcn	1.85846	9.59747e-22	4.50183e-20
ENSMUSG00000028475.9	chr4	Spaar	2.18609	4.69848e-14	1.04306e-12
ENSMUSG00000031805.17	chr8	Jak3	2.25659	3.81008e-38	5.32715e-36
ENSMUSG00000042099.16	chr17	Kank3	1.89411	2.1683e-27	1.57646e-25
ENSMUSG00000016087.13	chr9	Fli1	1.12525	3.48233e-08	3.70693e-07
ENSMUSG00000031373.4	chrX	Car5b	2.28815	1.04271e-33	1.16631e-31
ENSMUSG00000071713.6	chr15	Csf2rb	1.96303	1.34483e-24	7.82205e-23
ENSMUSG00000056492.6	chr17	Adgrf5	2.46353	5.7335e-29	4.65759e-27
ENSMUSG00000020641.16	chr12	Rsad2	2.77098	2.68713e-31	2.52087e-29
ENSMUSG00000030653.17	chr7	Gm45837	1.53121	5.44105e-17	1.63131e-15
ENSMUSG00000029581.14	chr5	Fscn1	1.43246	1.40855e-12	2.6394e-11
ENSMUSG00000029648.13	chr5	Flt1	1.82911	1.40904e-22	7.16393e-21
ENSMUSG00000031785.16	chr8	Adgrg1	2.22412	1.31022e-36	1.686e-34
ENSMUSG00000032735.15	chr18	Ablim3	2.07978	7.17389e-33	7.39826e-31
ENSMUSG00000021108.18	chr12	Prkch	1.58368	1.16139e-12	2.21835e-11
ENSMUSG00000071347.3	chr14	C1qtnf9	2.72145	1.47839e-43	2.86631e-41
ENSMUSG00000042228.14	chr4	Lyn	1.20974	1.61688e-09	2.04444e-08
ENSMUSG00000059013.12	chr2	Sh2d3c	1.9945	3.33827e-20	1.35592e-18
ENSMUSG00000041134.15	chr16	Cyyr1	2.42356	1.34936e-22	6.88457e-21
ENSMUSG00000028551.14	chr4	Cdkn2c	2.28575	2.63196e-38	3.71566e-36
ENSMUSG00000037577.13	chr17	Ephx3	2.84095	4.38731e-08	4.59641e-07
ENSMUSG00000027219.13	chr2	Slc28a2	2.36189	1.1126e-34	1.32609e-32
ENSMUSG00000031594.9	chr8	Fgl1	4.0443	6.97985e-16	1.87604e-14
ENSMUSG00000044229.9	chr9	Nxpe4	1.38905	1.75956e-08	1.94716e-07
ENSMUSG00000071042.12	chr17	Rasgrp3	1.88219	1.15906e-14	2.75391e-13
ENSMUSG00000050737.13	chr2	Ptges	1.25032	1.23361e-11	2.06896e-10
ENSMUSG00000001348.15	chr9	Acp5	2.23408	4.06387e-31	3.76387e-29
ENSMUSG00000031722.10	chr8	Hp	3.42102	5.53217e-27	3.84896e-25
ENSMUSG00000018417.14	chr1	Myo1b	2.41701	7.44615e-28	5.61008e-26
ENSMUSG00000039745.8	chr7	Htatip2	1.0705	1.55186e-07	1.50337e-06
ENSMUSG00000032125.20	chr9	Robo4	2.60999	6.66568e-43	1.21157e-40
ENSMUSG00000049103.14	chr9	Ccr2	1.79954	1.20544e-12	2.28421e-11
ENSMUSG00000030088.15	chr6	Aldh1l1	2.67251	4.95173e-48	1.14291e-45
ENSMUSG00000017309.11	chr11	Cd300lg	3.1067	7.06156e-58	2.85228e-55
ENSMUSG00000038264.8	chr9	Sema7a	2.28154	2.83169e-25	1.75964e-23
ENSMUSG00000025792.9	chr11	Slc25a10	1.70268	1.54729e-21	7.07521e-20
ENSMUSG00000025271.13	chrX	Pfkfb1	2.45154	1.32332e-34	1.56443e-32
ENSMUSG00000040710.10	chr1	St8sia4	1.61578	9.83237e-08	9.83304e-07
ENSMUSG00000050919.9	chr13	Zfp366	2.72076	2.98604e-28	2.33441e-26
ENSMUSG00000034911.8	chr8	Ushbp1	2.13895	1.09466e-32	1.11311e-30
ENSMUSG00000058396.7	chr10	Gpr182	2.59687	5.59308e-16	1.51451e-14
ENSMUSG00000029304.14	chr5	Spp1	4.36522	2.82675e-76	4.11037e-73
ENSMUSG00000037661.14	chr3	Gpr160	1.50725	2.65925e-07	2.4915e-06
ENSMUSG00000005360.14	chr15	Slc1a3	2.19574	8.57534e-33	8.78127e-31
ENSMUSG00000059456.13	chr14	Ptk2b	1.44763	3.4718e-14	7.81478e-13
ENSMUSG00000028671.16	chr4	Gale	1.73916	1.99942e-20	8.23613e-19
ENSMUSG00000047867.11	chr6	Gimap6	1.75703	3.42632e-22	1.67751e-20
ENSMUSG00000018339.11	chr11	Gpx3	2.62206	2.00977e-13	4.16891e-12
ENSMUSG00000041235.12	chr4	Chd7	1.9512	2.14262e-14	4.96904e-13
ENSMUSG00000040441.11	chr10	Slc26a10	2.56559	1.73686e-19	6.55992e-18
ENSMUSG00000022579.10	chr15	Gpihbp1	3.20472	4.16932e-69	3.56624e-66
ENSMUSG00000067201.11	chr17	H2-M9	2.90364	1.16847e-16	3.39814e-15
ENSMUSG00000031442.21	chr8	Mcf2l	2.11368	2.81103e-30	2.44762e-28
ENSMUSG00000039196.2	chr4	Orm1	2.85578	2.10934e-56	7.8646e-54
ENSMUSG00000031963.8	chr9	Bmper	1.46574	3.13588e-10	4.30991e-09
ENSMUSG00000025969.15	chr1	Nrp2	2.02021	1.99298e-30	1.75636e-28
ENSMUSG00000022235.15	chr15	Cmbl	2.24494	3.69483e-33	3.83761e-31
ENSMUSG00000008540.11	chr6	Mgst1	2.30255	2.9894e-19	1.11745e-17
ENSMUSG00000022040.8	chr14	Ephx2	2.29827	8.92556e-22	4.20021e-20
ENSMUSG00000026822.14	chr2	Lcn2	3.53537	4.31449e-20	1.73787e-18
ENSMUSG00000021033.11	chr12	Gstz1	2.05528	2.93118e-19	1.09851e-17
ENSMUSG00000031725.8	chr8	Ces1f	2.94058	5.60499e-60	2.46976e-57
ENSMUSG00000040447.15	chr11	Spns2	1.39523	1.19894e-11	2.01314e-10
ENSMUSG00000049303.10	chr19	Syt12	2.20163	1.68038e-14	3.9474e-13
ENSMUSG00000026890.19	chr2	Lhx6	2.37743	6.84086e-13	1.34605e-11
ENSMUSG00000020089.8	chr10	Ppa1	2.14601	4.64687e-28	3.55632e-26
ENSMUSG00000027555.8	chr3	Car13	2.12675	3.11235e-18	1.05248e-16
ENSMUSG00000051375.15	chr18	Pcdh1	1.74711	3.07737e-17	9.42063e-16
ENSMUSG00000040283.14	chr11	Btnl9	3.17198	2.90822e-67	2.22571e-64
ENSMUSG00000024440.13	chr18	Pcdh12	2.78352	9.95229e-24	5.50252e-22
ENSMUSG00000033446.7	chr14	Lpar6	1.66781	1.43749e-19	5.47186e-18
ENSMUSG00000017344.4	chr11	Vtn	2.50953	6.48182e-14	1.4216e-12
ENSMUSG00000022623.17	chr15	Shank3	1.73809	2.49856e-23	1.36073e-21
ENSMUSG00000036553.16	chr5	Sh3tc1	1.44212	1.36848e-11	2.27939e-10
ENSMUSG00000044986.10	chr15	Tst	1.98447	1.90385e-30	1.68804e-28
ENSMUSG00000112129.1	chr10	Pbld1	3.33654	1.71365e-18	5.9756e-17
ENSMUSG00000025950.16	chr1	Idh1	1.604	1.19023e-12	2.25941e-11
ENSMUSG00000027221.5	chr2	Chst1	2.18368	4.36344e-24	2.47847e-22
ENSMUSG00000021892.14	chr14	Sh3bp5	1.46135	1.73061e-17	5.51861e-16
ENSMUSG00000031700.11	chr8	Gpt2	1.40607	7.69235e-16	2.05615e-14
ENSMUSG00000000805.18	chr11	Car4	3.67135	2.56696e-60	1.2442e-57
ENSMUSG00000035376.10	chr16	Hacd2	1.87169	2.08024e-25	1.30383e-23
ENSMUSG00000029752.12	chr6	Asns	2.40616	4.27295e-38	5.91743e-36
ENSMUSG00000021474.9	chr13	Sfxn1	1.33464	6.76599e-12	1.16519e-10
ENSMUSG00000025479.9	chr7	Cyp2e1	3.1065	1.35511e-25	8.68048e-24
ENSMUSG00000037358.6	chrX	Dipk2b	2.5676	3.27705e-12	5.91211e-11
ENSMUSG00000079019.2	chr8	Insl3	2.17422	4.58597e-10	6.13474e-09
ENSMUSG00000032540.16	chr9	Abhd5	1.56146	2.53236e-17	7.83471e-16
ENSMUSG00000035566.7	chr14	Pcdh17	2.70311	1.32328e-11	2.21171e-10
ENSMUSG00000041707.8	chr14	Tmem273	1.4641	0.000234746	0.00128229
ENSMUSG00000019647.16	chr18	Sema6a	1.63966	3.14989e-14	7.13436e-13
ENSMUSG00000004626.14	chr8	Stxbp2	1.88051	2.66978e-25	1.66615e-23
ENSMUSG00000050271.12	chr8	Prag1	2.09436	9.10964e-17	2.68144e-15
ENSMUSG00000025584.17	chr7	Pde8a	1.70242	3.49928e-22	1.70178e-20
ENSMUSG00000030317.8	chr6	Timp4	2.13376	1.57639e-34	1.83378e-32
ENSMUSG00000021765.9	chr13	Fst	1.39756	1.14971e-14	2.73617e-13
ENSMUSG00000020577.17	chr12	Tspan13	1.95394	4.34678e-25	2.66766e-23
ENSMUSG00000022122.15	chr14	Ednrb	1.61504	6.72766e-15	1.64139e-13
ENSMUSG00000030930.14	chr7	Chst15	1.76163	2.69675e-22	1.32478e-20
ENSMUSG00000029314.14	chr5	Gpat3	2.12998	1.70032e-19	6.43865e-18
ENSMUSG00000018845.14	chr11	Unc45b	1.82288	2.77207e-18	9.4844e-17
ENSMUSG00000026655.15	chr2	Fam107b	1.07357	1.30893e-07	1.27653e-06
ENSMUSG00000048960.13	chr1	Prex2	1.18268	5.95188e-10	7.88218e-09
ENSMUSG00000031750.15	chr8	Il34	1.72167	7.7807e-08	7.86234e-07
ENSMUSG00000057729.12	chr10	Prtn3	3.02556	1.21824e-16	3.52878e-15
ENSMUSG00000030495.12	chr7	Slc7a10	2.89686	4.11729e-55	1.36067e-52
ENSMUSG00000032323.13	chr9	Cyp11a1	5.79643	4.0881e-47	9.14539e-45
ENSMUSG00000039865.8	chr3	Slc44a3	2.36437	5.85264e-16	1.58185e-14
ENSMUSG00000024480.9	chr18	Ap3s1	1.35971	1.28891e-15	3.36483e-14
ENSMUSG00000050105.5	chr4	Grrp1	2.07758	1.32253e-10	1.90783e-09
ENSMUSG00000032271.13	chr9	Nnmt	1.18151	3.04014e-12	5.49834e-11
ENSMUSG00000062960.10	chr5	Kdr	2.80587	1.15611e-48	2.71145e-46
ENSMUSG00000035835.14	chr10	Plppr3	2.42703	4.26072e-21	1.85494e-19
ENSMUSG00000012705.16	chr8	Retn	2.64552	3.27745e-31	3.05496e-29
ENSMUSG00000025420.13	chr18	Katnal2	3.20018	1.70686e-16	4.87611e-15
ENSMUSG00000022747.17	chr16	St3gal6	1.55123	2.02046e-16	5.71587e-15
ENSMUSG00000054555.11	chr7	Adam12	2.96788	1.11261e-49	2.7894e-47
ENSMUSG00000055782.9	chr15	Abcd2	2.09389	2.12893e-33	2.29309e-31
ENSMUSG00000012819.15	chr10	Cdh23	2.93688	2.37872e-21	1.05777e-19
ENSMUSG00000029417.9	chr5	Cxcl9	3.07191	8.92172e-29	7.20726e-27
ENSMUSG00000015243.4	chr4	Abca1	1.0471	5.00072e-09	5.93167e-08
ENSMUSG00000023206.16	chr2	Il15ra	1.43075	1.05689e-16	3.09221e-15
ENSMUSG00000010476.14	chr7	Ebf3	2.11804	2.36939e-26	1.58043e-24
ENSMUSG00000060675.13	chr19	Plaat3	2.24121	2.18715e-24	1.2521e-22
ENSMUSG00000022425.16	chr15	Enpp2	1.94073	2.58951e-28	2.04642e-26
ENSMUSG00000032577.16	chr9	Mapkapk3	1.06326	1.14138e-07	1.13289e-06
ENSMUSG00000020928.14	chr11	Higd1b	3.02356	1.01808e-11	1.72338e-10
ENSMUSG00000029669.14	chr6	Tspan12	2.40084	3.0527e-41	5.04424e-39
ENSMUSG00000031574.8	chr8	Star	4.70379	5.40832e-60	2.45758e-57
ENSMUSG00000061780.6	chr10	Cfd	2.97375	2.86536e-14	6.56145e-13
ENSMUSG00000056313.5	chr8	Tcim	2.42105	2.4038e-41	4.01766e-39
ENSMUSG00000030214.7	chr6	Plbd1	2.74973	2.9849e-53	8.85784e-51
ENSMUSG00000042807.15	chr1	Hecw2	1.19847	9.6327e-05	0.000579037
ENSMUSG00000022490.7	chr15	Ppp1r1a	2.4215	2.0646e-37	2.75425e-35
ENSMUSG00000039994.15	chr10	Timeless	1.39084	1.18427e-07	1.16908e-06
ENSMUSG00000050103.18	chr12	Agmo	1.67239	2.00232e-17	6.30212e-16
ENSMUSG00000039886.8	chr5	Tmem120a	1.67366	1.20369e-19	4.61815e-18
ENSMUSG00000028713.17	chr4	Cyp4b1	2.11238	2.14363e-26	1.43643e-24
ENSMUSG00000033083.16	chr14	Tbc1d4	1.44017	5.3141e-15	1.32089e-13
ENSMUSG00000098188.1	chr10	Sowahc	1.98328	6.64665e-26	4.33403e-24
ENSMUSG00000025068.8	chr19	Gsto1	1.4431	4.15476e-17	1.25602e-15
ENSMUSG00000002944.15	chr5	Cd36	2.89934	3.05847e-19	1.14034e-17
ENSMUSG00000068079.5	chr2	Tcf15	2.79414	4.195e-17	1.26555e-15
ENSMUSG00000076435.3	chr11	Acsf2	2.04792	1.80334e-30	1.60874e-28
ENSMUSG00000024030.7	chr17	Abcg1	1.87506	1.01002e-12	1.95562e-11
ENSMUSG00000074264.12	chr3	Amy1	2.07852	2.18579e-30	1.91467e-28
ENSMUSG00000037709.13	chr6	Fam13a	2.68927	5.67243e-38	7.70867e-36
ENSMUSG00000024451.9	chr18	Arap3	1.54589	4.2804e-19	1.57573e-17
ENSMUSG00000040430.18	chr11	Pitpnc1	1.70449	1.57707e-17	5.0623e-16
ENSMUSG00000009376.15	chr6	Met	2.19786	1.17782e-21	5.50695e-20
ENSMUSG00000028792.14	chr4	Ak2	1.80626	1.66709e-18	5.82719e-17
ENSMUSG00000000686.11	chr11	Abhd15	2.58671	9.90164e-27	6.69673e-25
ENSMUSG00000039031.16	chr10	Arhgap18	1.08966	2.5743e-08	2.77692e-07
ENSMUSG00000030671.9	chr7	Pde3b	2.28025	1.252e-30	1.12379e-28
ENSMUSG00000002108.10	chr2	Nr1h3	1.60318	6.30147e-21	2.69499e-19
ENSMUSG00000031767.13	chr8	Nudt7	2.1949	8.06699e-32	7.82014e-30
ENSMUSG00000028996.9	chr4	Rbp7	3.01292	1.43345e-22	7.26265e-21
ENSMUSG00000028076.12	chr3	Cd1d1	2.82506	1.13127e-42	2.00607e-40
ENSMUSG00000046805.10	chr19	Mpeg1	1.31097	1.58595e-13	3.34222e-12
ENSMUSG00000022878.5	chr16	Adipoq	3.04255	4.47636e-24	2.53271e-22
ENSMUSG00000027314.6	chr2	Dll4	1.92483	1.38179e-16	3.99455e-15
ENSMUSG00000030545.9	chr7	Pex11a	2.24151	1.44409e-34	1.69343e-32
ENSMUSG00000074796.10	chr2	Slc4a11	1.86681	2.04054e-08	2.23094e-07
ENSMUSG00000044405.4	chr2	Adig	2.91582	2.34445e-49	5.68178e-47
ENSMUSG00000025911.14	chr1	Adhfe1	2.56095	4.65951e-41	7.52822e-39
ENSMUSG00000072568.4	chr15	Lratd2	1.45626	7.24717e-09	8.41702e-08
ENSMUSG00000056666.13	chr6	Retsat	2.39018	9.54226e-35	1.14673e-32
ENSMUSG00000078566.8	chr7	Bnip3	1.93165	1.82741e-21	8.23528e-20
ENSMUSG00000027187.10	chr2	Cat	1.95886	1.14074e-13	2.44294e-12
ENSMUSG00000045534.4	chr6	Kcna5	2.04379	2.41458e-13	4.96611e-12
ENSMUSG00000022018.7	chr14	Rgcc	2.85561	9.46158e-52	2.64579e-49
ENSMUSG00000022555.12	chr15	Dgat1	2.40246	1.06169e-24	6.22502e-23
ENSMUSG00000027559.5	chr3	Car3	3.03866	1.99569e-13	4.15154e-12
ENSMUSG00000054434.14	chr5	Tmem120b	2.09413	2.40016e-33	2.5475e-31
ENSMUSG00000000682.7	chr4	Cd52	1.25381	1.10256e-05	8.03225e-05
ENSMUSG00000001755.12	chr11	Coasy	1.67723	8.21928e-22	3.89305e-20
ENSMUSG00000019437.17	chr11	Tlcd1	1.27024	8.12114e-14	1.75467e-12
ENSMUSG00000022546.5	chr15	Gpt	2.17112	3.6279e-32	3.58866e-30
ENSMUSG00000024972.16	chr19	Lgals12	2.82673	5.75744e-52	1.64155e-49
ENSMUSG00000003526.12	chr16	Prodh	1.92304	3.03301e-28	2.35845e-26
ENSMUSG00000034957.10	chr7	Cebpa	2.73902	2.56745e-26	1.70472e-24
ENSMUSG00000041426.12	chr1	Hibch	2.29768	2.91596e-32	2.90417e-30
ENSMUSG00000026770.5	chr2	Il2ra	2.18689	1.5484e-05	0.000109404
ENSMUSG00000039956.9	chr16	Mrap	2.70158	2.71495e-46	5.63972e-44
ENSMUSG00000032786.16	chr9	Alas1	1.8696	2.16481e-19	8.15505e-18
ENSMUSG00000028603.15	chr4	Scp2	1.68335	7.3507e-11	1.10649e-09
ENSMUSG00000023150.14	chr1	Ivns1abp	1.78221	8.88093e-19	3.14204e-17
ENSMUSG00000037112.16	chr9	Sik2	2.04392	9.7888e-25	5.76295e-23
ENSMUSG00000021185.16	chr12	Dglucy	1.25687	1.18018e-10	1.72299e-09
ENSMUSG00000030278.11	chr6	Cidec	2.98072	2.87096e-23	1.55771e-21
ENSMUSG00000033022.8	chr18	Cdo1	2.06818	3.92743e-11	6.09485e-10
ENSMUSG00000000440.12	chr6	Pparg	2.99913	8.73816e-54	2.70344e-51
ENSMUSG00000015568.16	chr8	Lpl	2.80538	3.71366e-14	8.34627e-13
ENSMUSG00000074771.10	chr2	Ankef1	2.69572	3.69315e-43	6.88489e-41
ENSMUSG00000034714.9	chr11	Ttyh2	1.6275	1.74864e-12	3.23911e-11
ENSMUSG00000044122.14	chr11	Proca1	2.2975	8.93347e-27	6.09867e-25
ENSMUSG00000079017.3	chr12	Ifi27l2a	1.97549	5.30959e-18	1.76271e-16
ENSMUSG00000037940.17	chr8	Inpp4b	1.88408	2.99982e-07	2.79662e-06
ENSMUSG00000071714.7	chr15	Csf2rb2	1.64435	1.88478e-11	3.07939e-10
ENSMUSG00000079588.3	chr1	Tmem182	3.33264	1.53766e-38	2.19207e-36
ENSMUSG00000028150.14	chr3	Rorc	2.55244	6.31902e-35	7.72141e-33
ENSMUSG00000051225.9	chr15	Fam83a	2.46391	8.39449e-14	1.80836e-12
ENSMUSG00000020777.16	chr11	Acox1	2.15153	3.41332e-14	7.70701e-13
ENSMUSG00000066319.6	chr9	Rtp3	2.58346	2.1419e-10	3.00922e-09
ENSMUSG00000020427.11	chr11	Igfbp3	1.74913	2.25814e-12	4.1199e-11
ENSMUSG00000055639.16	chr14	Dach1	1.83764	1.76835e-06	1.47272e-05
ENSMUSG00000090150.10	chr9	Acad11	2.26376	1.14724e-27	8.55491e-26
ENSMUSG00000026107.11	chr1	Nabp1	2.1124	1.66758e-32	1.6723e-30
ENSMUSG00000074604.9	chr3	Mgst2	2.57624	5.07234e-12	8.85437e-11
ENSMUSG00000020826.9	chr11	Nos2	3.15461	5.08961e-19	1.8502e-17
ENSMUSG00000033032.15	chr18	Afap1l1	1.38174	3.2514e-13	6.60844e-12
ENSMUSG00000055675.6	chr8	Kbtbd11	1.68097	4.86278e-20	1.93725e-18
ENSMUSG00000025509.15	chr7	Pnpla2	2.65138	2.2735e-15	5.85115e-14
ENSMUSG00000031147.8	chrX	Magix	2.26533	5.57264e-09	6.58259e-08
ENSMUSG00000045917.17	chr4	Tmem268	1.53053	3.25591e-13	6.60844e-12
ENSMUSG00000020010.7	chr10	Vnn3	2.52837	2.82199e-16	7.86103e-15
ENSMUSG00000070780.11	chr5	Rbm47	2.37228	3.47415e-21	1.52161e-19
ENSMUSG00000027900.15	chr3	Dram2	1.32299	5.92039e-15	1.45913e-13
ENSMUSG00000001666.8	chr10	Ddt	1.72386	1.34491e-21	6.22811e-20
ENSMUSG00000027562.12	chr3	Car2	2.89182	1.97333e-17	6.23787e-16
ENSMUSG00000032649.14	chr1	Colgalt2	2.0564	1.55746e-07	1.50779e-06
ENSMUSG00000007480.4	chr18	Mc5r	2.30207	1.79152e-08	1.97652e-07
ENSMUSG00000011382.8	chr7	Dhdh	2.10134	1.6207e-29	1.3544e-27
ENSMUSG00000035948.13	chr10	Acss3	2.80036	3.66337e-54	1.15802e-51
ENSMUSG00000022013.4	chr14	Dnajc15	1.99996	7.99861e-30	6.723e-28
ENSMUSG00000032263.14	chr9	Bckdhb	1.35592	3.95179e-15	9.9074e-14
ENSMUSG00000090145.7	chr1	Ugt1a6b	1.27197	5.71811e-10	7.57949e-09
ENSMUSG00000031808.7	chr8	Slc27a1	2.07187	2.64923e-15	6.74649e-14
ENSMUSG00000030168.13	chr6	Adipor2	2.03836	2.35959e-13	4.86677e-12
ENSMUSG00000022221.14	chr14	Ripk3	1.38809	2.59819e-05	0.000176379
ENSMUSG00000021792.15	chr14	Prxl2a	2.6109	8.7054e-31	7.91157e-29
ENSMUSG00000070423.6	chr7	Olfr558	2.45835	3.40156e-10	4.63532e-09
ENSMUSG00000005268.20	chr15	Prlr	2.26783	9.31192e-07	8.09353e-06
ENSMUSG00000030630.16	chr7	Fah	1.31689	1.17938e-14	2.79762e-13
ENSMUSG00000021213.12	chr13	Akr1c13	1.6114	4.32353e-07	3.93913e-06
ENSMUSG00000032348.6	chr9	Gsta4	2.02166	2.48541e-21	1.09849e-19
ENSMUSG00000037020.16	chr7	Wdr62	1.20123	4.72937e-06	3.66772e-05
ENSMUSG00000028737.15	chr4	Aldh4a1	1.75618	6.50113e-20	2.56187e-18
ENSMUSG00000031938.15	chr9	4931406C07Rik	2.05242	5.34308e-21	2.31232e-19
ENSMUSG00000027222.14	chr2	Pex16	1.54801	1.27932e-19	4.89542e-18
ENSMUSG00000047182.6	chr5	Irs3	2.36802	5.04561e-22	2.42139e-20
ENSMUSG00000075296.5	chr19	Aldh3b2	2.90846	9.3257e-18	3.0473e-16
ENSMUSG00000027533.10	chr3	Fabp5	2.0717	3.36989e-30	2.91676e-28
ENSMUSG00000045502.6	chr5	Hcar2	2.79058	3.78781e-28	2.91421e-26
ENSMUSG00000026834.13	chr2	Acvr1c	2.79493	5.57889e-42	9.54383e-40
ENSMUSG00000079057.4	chr8	Cyp4v3	1.06205	2.91023e-10	4.01496e-09
ENSMUSG00000039195.4	chr2	1110008P14Rik	1.36096	1.24059e-15	3.25035e-14
ENSMUSG00000001918.17	chr7	Slc1a5	1.49362	1.04725e-06	9.00002e-06
ENSMUSG00000040584.8	chr5	Abcb1a	1.15371	1.29826e-05	9.32707e-05
ENSMUSG00000033849.3	chr1	B3galt2	2.61304	2.32635e-46	4.90254e-44
ENSMUSG00000042429.8	chr1	Adora1	2.69514	1.34521e-51	3.6907e-49
ENSMUSG00000045092.8	chr3	S1pr1	1.68112	1.82502e-21	8.23528e-20
ENSMUSG00000030972.6	chr7	Acsm5	2.68447	2.6729e-13	5.48189e-12
ENSMUSG00000050106.17	chr11	Tmc8	1.47865	8.0651e-05	0.000493971
ENSMUSG00000026385.16	chr1	Dbi	2.20715	8.34319e-14	1.79998e-12
ENSMUSG00000024066.9	chr17	Xdh	1.01953	4.87819e-06	3.77085e-05
ENSMUSG00000047205.12	chr11	Dusp18	1.68487	5.64595e-11	8.62372e-10
ENSMUSG00000048040.8	chrX	Arxes2	2.89705	5.35928e-57	2.1062e-54
ENSMUSG00000030826.19	chr7	Bcat2	1.26356	3.33542e-11	5.27751e-10
ENSMUSG00000094439.1	chr4	Gm21969	1.66664	2.16947e-22	1.073e-20
ENSMUSG00000003865.16	chr7	Gys1	2.27331	1.86497e-28	1.49003e-26
ENSMUSG00000062515.3	chr3	Fabp4	3.03168	6.92786e-13	1.36133e-11
ENSMUSG00000045377.5	chr11	Tmem88	1.68115	1.56477e-09	1.98373e-08
ENSMUSG00000033308.16	chr3	Dpyd	2.12767	6.4602e-21	2.75477e-19
ENSMUSG00000031871.9	chr8	Cdh5	1.94988	4.60211e-20	1.83844e-18
ENSMUSG00000024798.15	chr19	Htr7	2.90224	3.44509e-05	0.000227912
ENSMUSG00000000489.7	chr15	Pdgfb	1.15198	2.29291e-11	3.69637e-10
ENSMUSG00000020085.15	chr10	Aifm2	2.10199	1.6803e-21	7.63539e-20
ENSMUSG00000089665.2	chr8	Fcor	2.86586	1.43135e-27	1.05651e-25
ENSMUSG00000045629.8	chr18	Sh3tc2	2.26045	7.38814e-09	8.57389e-08
ENSMUSG00000030287.15	chr6	Itpr2	1.7764	1.64038e-22	8.25353e-21
ENSMUSG00000045875.13	chr14	Adra1a	2.49911	2.29597e-29	1.90776e-27
ENSMUSG00000038811.13	chr11	Gngt2	1.67321	1.52542e-12	2.84739e-11
ENSMUSG00000090124.7	chr1	Ugt1a7c	1.21203	2.6489e-10	3.67535e-09
ENSMUSG00000031490.6	chr8	Eif4ebp1	1.36196	1.17572e-12	2.23772e-11
ENSMUSG00000038301.15	chr6	Snx10	1.67742	1.86472e-22	9.34997e-21
ENSMUSG00000032126.16	chr9	Hmbs	1.01967	3.94311e-08	4.16087e-07
ENSMUSG00000043122.7	chr12	A530016L24Rik	2.20691	1.08374e-36	1.40702e-34
ENSMUSG00000071657.12	chr19	Bscl2	1.37038	2.28839e-11	3.69317e-10
ENSMUSG00000050052.12	chr8	Tdrp	2.16331	9.43307e-23	4.8988e-21
ENSMUSG00000054196.7	chr15	Cthrc1	3.1884	4.78377e-24	2.68575e-22
ENSMUSG00000005763.15	chr1	Cd247	2.04133	1.03122e-06	8.88328e-06
ENSMUSG00000029482.4	chr5	Aacs	2.03537	1.32906e-19	5.07241e-18
ENSMUSG00000018761.14	chr11	Mpdu1	1.06458	2.82574e-10	3.90952e-09
ENSMUSG00000025732.6	chr17	Mcrip2	2.28553	7.71167e-39	1.11025e-36
ENSMUSG00000019082.18	chr7	Slc25a22	1.61021	3.80931e-18	1.27044e-16
ENSMUSG00000029759.9	chr6	Pon3	1.14085	3.17751e-11	5.03608e-10
ENSMUSG00000063406.11	chr5	Tmed5	1.8929	1.55738e-25	9.88903e-24
ENSMUSG00000027709.9	chr3	Mccc1	1.76825	1.00785e-20	4.22339e-19
ENSMUSG00000049241.5	chr5	Hcar1	2.8249	1.59221e-51	4.28746e-49
ENSMUSG00000038893.12	chr11	Fam117a	1.78553	3.61278e-22	1.75111e-20
ENSMUSG00000024997.7	chr19	Prdx3	1.71907	4.94678e-16	1.34702e-14
ENSMUSG00000089675.1	chr1	Ugt1a8	1.22197	4.24761e-09	5.12995e-08
ENSMUSG00000058022.14	chr13	Adtrp	3.37811	3.94232e-64	2.38855e-61
ENSMUSG00000089943.1	chr1	Ugt1a5	1.21869	4.69085e-09	5.60935e-08
ENSMUSG00000089960.1	chr1	Ugt1a1	1.21769	4.80137e-09	5.718e-08
ENSMUSG00000090175.1	chr1	Ugt1a9	1.21846	4.74902e-09	5.66958e-08
ENSMUSG00000045569.7	chr18	Mc2r	3.54937	6.38828e-10	8.42176e-09
ENSMUSG00000090171.1	chr1	Ugt1a2	1.21774	4.80034e-09	5.718e-08
ENSMUSG00000090165.8	chr1	Ugt1a10	1.21806	4.80931e-09	5.72276e-08
ENSMUSG00000028300.14	chr4	C9orf72	1.07257	1.92902e-09	2.41393e-08
ENSMUSG00000021236.16	chr12	Entpd5	1.61894	2.94356e-18	1.00005e-16
ENSMUSG00000034987.4	chr13	Hrh2	2.24713	1.95884e-07	1.869e-06
ENSMUSG00000035504.16	chr10	Reep6	2.65927	6.47911e-19	2.332e-17
ENSMUSG00000020407.13	chr11	Upp1	2.09143	1.70727e-05	0.000119641
ENSMUSG00000019883.11	chr10	Echdc1	2.21612	1.40532e-27	1.04259e-25
ENSMUSG00000039763.10	chr16	Dnajc28	1.91496	2.85519e-14	6.54847e-13
ENSMUSG00000040990.17	chrX	Sh3kbp1	1.28871	3.14785e-14	7.13436e-13
ENSMUSG00000023951.17	chr17	Vegfa	1.819	6.21797e-15	1.52737e-13
ENSMUSG00000027327.16	chr2	1700037H04Rik	2.5041	2.25171e-33	2.40751e-31
ENSMUSG00000054545.17	chr1	Ugt1a6a	1.20162	9.7329e-10	1.26363e-08
ENSMUSG00000031480.15	chr8	Thsd1	1.13877	6.51892e-05	0.000405439
ENSMUSG00000048647.9	chr2	Exd1	1.96798	4.22325e-10	5.67038e-09
ENSMUSG00000056973.6	chr8	Ces1d	2.93067	7.99844e-23	4.21396e-21
ENSMUSG00000023832.14	chr17	Acat2	1.89683	1.72681e-25	1.08699e-23
ENSMUSG00000032656.14	chr18	March3	1.313	6.46769e-06	4.89063e-05
ENSMUSG00000024892.17	chr19	Pcx	2.7897	1.5011e-21	6.88562e-20
ENSMUSG00000005057.13	chr5	Sh2b2	3.01549	9.25419e-61	4.64018e-58
ENSMUSG00000044469.8	chr17	Tnfaip8l1	1.584	0.000213517	0.00117644
ENSMUSG00000107482.2	chr7	Etfbl	2.20548	3.2297e-17	9.86619e-16
ENSMUSG00000051977.16	chr17	Prdm9	1.34729	1.82648e-07	1.75075e-06
ENSMUSG00000038188.17	chr11	Scarf1	1.12426	3.50285e-10	4.76473e-09
ENSMUSG00000032261.16	chr9	Sh3bgrl2	1.76777	9.15049e-10	1.19227e-08
ENSMUSG00000049091.6	chr7	Sephs2	2.26133	1.64398e-33	1.79737e-31
ENSMUSG00000047496.6	chr1	Rnf152	1.75749	1.58334e-16	4.56813e-15
ENSMUSG00000029499.11	chr5	Pxmp2	1.94617	7.62853e-19	2.71214e-17
ENSMUSG00000046070.9	chr17	Igfals	2.55041	3.61714e-15	9.09979e-14
ENSMUSG00000006494.11	chr2	Pdk1	1.73168	6.54405e-23	3.46026e-21
ENSMUSG00000061086.12	chr11	Myl4	3.8002	7.10627e-69	5.74068e-66
ENSMUSG00000032849.14	chr14	Abcc4	1.26581	1.25318e-09	1.61118e-08
ENSMUSG00000038267.15	chr13	Slc22a23	2.55935	3.00785e-29	2.47103e-27
ENSMUSG00000040883.18	chr9	Tmem205	1.16212	6.89893e-12	1.18578e-10
ENSMUSG00000115022.1	chr14	Gm49387	1.49734	2.47923e-16	6.95956e-15
ENSMUSG00000032311.17	chr9	Nrg4	3.03333	6.10928e-63	3.29019e-60
ENSMUSG00000031304.18	chrX	Il2rg	1.51045	1.82063e-08	2.00408e-07
ENSMUSG00000004610.4	chr7	Etfb	2.16802	4.00916e-16	1.10411e-14
ENSMUSG00000028064.17	chr3	Sema4a	1.12032	3.17937e-11	5.03608e-10
ENSMUSG00000031641.14	chr8	Cbr4	1.27166	7.59001e-11	1.1378e-09
ENSMUSG00000012428.9	chr5	Steap4	1.03492	3.66155e-07	3.36765e-06
ENSMUSG00000033208.7	chr10	S100b	1.0752	1.02611e-07	1.02477e-06
ENSMUSG00000042569.13	chr11	Dhrs7b	1.56864	4.39058e-20	1.76363e-18
ENSMUSG00000002900.16	chr12	Lamb1	1.65191	2.12287e-18	7.36723e-17
ENSMUSG00000051124.6	chr6	Gimap9	1.64096	4.53431e-05	0.000291612
ENSMUSG00000023913.17	chr17	Pla2g7	1.3739	8.63786e-16	2.2893e-14
ENSMUSG00000020846.6	chr11	Rflnb	1.4459	2.58487e-17	7.98016e-16
ENSMUSG00000041481.17	chr12	Serpina3g	2.13982	7.4522e-08	7.54613e-07
ENSMUSG00000021884.18	chr14	Hacl1	1.4858	1.75916e-16	5.01567e-15
ENSMUSG00000038151.13	chr10	Prdm1	2.03142	9.65351e-05	0.000580048
ENSMUSG00000020097.14	chr10	Sgpl1	1.13256	2.23255e-09	2.77229e-08
ENSMUSG00000041801.5	chr1	Phlda3	1.1189	3.5618e-08	3.78875e-07
ENSMUSG00000003123.15	chr7	Lipe	2.93328	1.98913e-21	8.89966e-20
ENSMUSG00000032349.13	chr9	Elovl5	1.14832	1.48216e-09	1.88557e-08
ENSMUSG00000024338.15	chr17	Psmb8	1.18818	2.03879e-12	3.74319e-11
ENSMUSG00000033318.7	chr10	Gstt2	1.08778	1.18754e-10	1.732e-09
ENSMUSG00000022562.15	chr15	Oplah	1.88433	1.5326e-18	5.37002e-17
ENSMUSG00000032456.13	chr9	Nmnat3	1.50551	1.67019e-08	1.85959e-07
ENSMUSG00000025465.13	chr7	Echs1	2.05743	2.74648e-16	7.66535e-15
ENSMUSG00000040564.14	chr7	Apoc1	2.88734	5.81893e-47	1.26288e-44
ENSMUSG00000027901.12	chr3	Dennd2d	1.83536	9.54019e-09	1.09662e-07
ENSMUSG00000021416.11	chr13	Eci3	1.40978	0.000177879	0.000999823
ENSMUSG00000039997.16	chr1	Ifi203	1.01903	3.44279e-08	3.6729e-07
ENSMUSG00000063229.15	chr7	Ldha	1.87581	3.15892e-10	4.33737e-09
ENSMUSG00000028607.16	chr4	Cpt2	2.2063	5.84391e-23	3.10133e-21
ENSMUSG00000008734.9	chr7	Gprc5b	1.21948	2.06276e-11	3.34761e-10
ENSMUSG00000044894.14	chr11	Uqcrq	1.90601	2.56496e-16	7.17252e-15
ENSMUSG00000039533.8	chr5	Mmd2	3.25509	5.29163e-71	5.49612e-68
ENSMUSG00000030647.8	chr7	Ndufc2	1.64102	8.94574e-20	3.47808e-18
ENSMUSG00000031782.15	chr8	Coq9	1.81202	9.78067e-18	3.18881e-16
ENSMUSG00000051314.11	chr7	Ffar2	2.78652	3.25855e-13	6.60844e-12
ENSMUSG00000031605.8	chr8	Klhl2	1.06084	8.0623e-08	8.12432e-07
ENSMUSG00000028393.10	chr4	Alad	1.45684	2.55812e-16	7.16717e-15
ENSMUSG00000028860.13	chr4	Sytl1	2.02642	1.70514e-07	1.6431e-06
ENSMUSG00000044080.9	chr3	S100a1	1.63048	7.92083e-16	2.10946e-14
ENSMUSG00000018566.14	chr11	Slc2a4	2.38938	2.38597e-24	1.36057e-22
ENSMUSG00000023861.17	chr17	Mpc1	2.10111	3.42124e-20	1.38575e-18
ENSMUSG00000045102.12	chr5	Poln	2.3782	3.55381e-16	9.80567e-15
ENSMUSG00000031545.6	chr8	Gpat4	1.99065	4.28313e-16	1.1729e-14
ENSMUSG00000033174.17	chr6	Mgll	1.5175	1.82462e-08	2.00694e-07
ENSMUSG00000020334.6	chr11	Slc22a4	1.54335	9.89459e-11	1.46217e-09
ENSMUSG00000021646.9	chr13	Mccc2	1.60873	5.98949e-21	2.56912e-19
ENSMUSG00000041737.8	chr9	Tmem45b	2.67514	3.29529e-33	3.44725e-31
ENSMUSG00000018169.12	chr15	Mfng	1.65358	3.95416e-17	1.19786e-15
ENSMUSG00000026981.15	chr2	Il1rn	2.48879	1.38882e-05	9.91404e-05
ENSMUSG00000033107.6	chr18	Rnf125	1.792	1.95426e-08	2.14467e-07
ENSMUSG00000010914.10	chr2	Pdhx	1.85865	4.88909e-27	3.4179e-25
ENSMUSG00000040213.13	chr3	Kyat3	2.03307	8.54493e-25	5.15568e-23
ENSMUSG00000005373.13	chr5	Mlxipl	2.42812	4.96906e-26	3.26946e-24
ENSMUSG00000031842.14	chr8	Pde4c	2.65107	7.45339e-09	8.62896e-08
ENSMUSG00000072946.12	chr12	Ptgr2	1.60998	1.59092e-16	4.58092e-15
ENSMUSG00000020264.5	chr11	Slc36a2	3.07659	2.44781e-31	2.31127e-29
ENSMUSG00000026773.19	chr2	Pfkfb3	2.31221	7.71851e-18	2.54501e-16
ENSMUSG00000031640.11	chr8	Gm45753	1.07304	6.90342e-06	5.20927e-05
ENSMUSG00000002550.16	chr2	Uck1	1.80896	8.99705e-17	2.65907e-15
ENSMUSG00000018796.13	chr8	Acsl1	2.54743	1.14401e-14	2.72705e-13
ENSMUSG00000116933.1	chr16	Atp5o	1.71914	2.83636e-14	6.51556e-13
ENSMUSG00000028223.8	chr4	Decr1	1.97097	2.37034e-15	6.08959e-14
ENSMUSG00000005952.15	chr11	Trpv1	2.59586	5.73215e-09	6.76003e-08
ENSMUSG00000078695.8	chr11	Cisd3	1.63708	2.39599e-21	1.0622e-19
ENSMUSG00000024978.11	chr19	Gpam	2.06079	5.55726e-20	2.20787e-18
ENSMUSG00000037031.10	chr10	Tspan15	2.19072	1.332e-25	8.57018e-24
ENSMUSG00000021238.11	chr12	Aldh6a1	1.86902	3.33918e-14	7.55133e-13
ENSMUSG00000024132.6	chr17	Eci1	2.16052	1.00339e-22	5.17388e-21
ENSMUSG00000039518.7	chr17	Cdsn	1.67384	6.39717e-08	6.55541e-07
ENSMUSG00000062480.12	chr17	Acat3	1.93822	5.57187e-08	5.74206e-07
ENSMUSG00000014503.15	chr18	Pkd2l2	2.27865	5.49114e-11	8.40491e-10
ENSMUSG00000060002.14	chr10	Chpt1	2.20972	1.84633e-14	4.30939e-13
ENSMUSG00000021764.8	chr13	Ndufs4	1.57234	1.67981e-16	4.8083e-15
ENSMUSG00000053175.17	chr7	Bcl3	1.32087	1.94075e-07	1.85295e-06
ENSMUSG00000006641.12	chr5	Slc5a6	1.43815	3.05189e-14	6.94483e-13
ENSMUSG00000027195.10	chr2	Hsd17b12	1.63949	7.99162e-15	1.94e-13
ENSMUSG00000022564.7	chr15	Grina	1.08232	9.12765e-06	6.73732e-05
ENSMUSG00000091471.1	chr19	Gm20538	2.01087	1.15678e-20	4.81969e-19
ENSMUSG00000021701.8	chr13	Plk2	1.10123	3.78124e-10	5.1338e-09
ENSMUSG00000026398.14	chr1	Nr5a2	2.83072	7.75167e-06	5.79285e-05
ENSMUSG00000071226.11	chr6	Cecr2	3.14703	1.44932e-25	9.2432e-24
ENSMUSG00000052353.13	chr7	Cemip	4.03524	4.58007e-10	6.13249e-09
ENSMUSG00000041132.11	chr5	N4bp2l1	1.33695	1.44802e-10	2.07037e-09
ENSMUSG00000046275.2	chr11	Trarg1	2.85912	4.74305e-47	1.04498e-44
ENSMUSG00000026858.18	chr2	Miga2	1.74377	1.15226e-18	4.04711e-17
ENSMUSG00000092463.1	chrX	Gm20489	1.68069	6.42032e-08	6.56987e-07
ENSMUSG00000001228.14	chr17	Uhrf1	1.52897	1.57719e-05	0.000111276
ENSMUSG00000027999.15	chr3	Pla2g12a	1.15987	5.05126e-11	7.76399e-10
ENSMUSG00000049265.7	chr5	Kcnk3	3.17016	1.52987e-43	2.92708e-41
ENSMUSG00000038462.3	chr13	Uqcrfs1	2.22115	1.77595e-18	6.17801e-17
ENSMUSG00000002588.13	chr6	Pon1	2.35235	6.88923e-41	1.07716e-38
ENSMUSG00000030546.14	chr7	Plin1	2.95918	2.30209e-22	1.13473e-20
ENSMUSG00000039246.8	chr1	Lyplal1	1.20292	2.70622e-05	0.000182689
ENSMUSG00000032058.14	chr9	Ppp2r1b	1.25068	2.64435e-13	5.431e-12
ENSMUSG00000030244.7	chr6	Gys2	3.16132	7.51092e-66	5.46081e-63
ENSMUSG00000004655.5	chr6	Aqp1	1.19759	2.07654e-05	0.000143104
ENSMUSG00000038344.14	chrX	Txlng	1.28882	3.84847e-12	6.85791e-11
ENSMUSG00000028427.13	chr4	Aqp7	3.25373	1.42696e-65	9.43155e-63
ENSMUSG00000016496.7	chr19	Cd274	2.01735	1.30454e-24	7.61822e-23
ENSMUSG00000032527.13	chr9	Pccb	1.82066	1.25697e-15	3.28734e-14
ENSMUSG00000020283.5	chr11	Pex13	1.42249	9.46957e-17	2.78176e-15
ENSMUSG00000019791.12	chr10	Hint3	1.45378	6.47726e-10	8.53132e-09
ENSMUSG00000030406.7	chr7	Gipr	3.25153	8.41135e-12	1.43387e-10
ENSMUSG00000003948.17	chr11	Mmd	1.64149	9.68089e-13	1.88195e-11
ENSMUSG00000023959.9	chr17	Clic5	2.38799	5.21541e-42	9.02825e-40
ENSMUSG00000026820.5	chr2	Ptges2	1.52138	8.19517e-19	2.90649e-17
ENSMUSG00000071014.10	chr4	Ndufb6	1.71327	1.12185e-20	4.6876e-19
ENSMUSG00000035021.13	chr12	Baz1a	1.18829	2.97125e-06	2.3923e-05
ENSMUSG00000048486.6	chr2	Fitm2	1.91234	5.8474e-22	2.79694e-20
ENSMUSG00000029596.13	chr5	Sdsl	1.88276	5.12978e-10	6.84331e-09
ENSMUSG00000033377.14	chr3	Palmd	2.06284	1.5861e-32	1.60163e-30
ENSMUSG00000022956.11	chr16	Atp5o	1.67805	8.2091e-12	1.40104e-10
ENSMUSG00000020905.11	chr11	Usp43	2.05573	0.000131146	0.000761884
ENSMUSG00000039813.14	chr4	Tbc1d2	1.56826	4.34924e-07	3.96006e-06
ENSMUSG00000018846.8	chr11	Pank3	1.35672	1.33483e-13	2.83768e-12
ENSMUSG00000042293.8	chr9	Gm5617	1.59896	9.01353e-09	1.03856e-07
ENSMUSG00000000088.7	chr9	Cox5a	2.22868	2.2843e-20	9.36173e-19
ENSMUSG00000059325.14	chr5	Hopx	1.62914	1.34243e-07	1.30746e-06
ENSMUSG00000027282.17	chr2	Mtch2	1.54236	7.14214e-11	1.07732e-09
ENSMUSG00000018599.5	chr11	Mief2	1.16686	3.57935e-11	5.62674e-10
ENSMUSG00000092360.1	chr10	Gm20441	1.25878	1.40512e-12	2.63637e-11
ENSMUSG00000031985.9	chr8	Gnpat	1.56143	1.83092e-12	3.38721e-11
ENSMUSG00000027217.13	chr2	Tspan18	2.47952	2.25683e-39	3.38315e-37
ENSMUSG00000053768.13	chr6	Chchd3	1.69801	1.41175e-17	4.55173e-16
ENSMUSG00000048489.12	chr6	Depp1	3.24518	2.79746e-53	8.47457e-51
ENSMUSG00000026473.16	chr1	Glul	1.68506	5.37639e-07	4.81689e-06
ENSMUSG00000068196.5	chr16	Col8a1	1.79389	8.96131e-25	5.3624e-23
ENSMUSG00000002781.19	chr7	Tmem143	1.93433	5.24568e-29	4.28525e-27
ENSMUSG00000025791.18	chr4	Pgm1	1.72277	1.83385e-16	5.20822e-15
ENSMUSG00000055137.7	chr13	Sugct	2.49252	3.7277e-17	1.13162e-15
ENSMUSG00000039349.5	chr1	C130074G19Rik	1.65763	1.18341e-21	5.51538e-20
ENSMUSG00000009863.14	chr4	Sdhb	1.99694	9.7519e-15	2.33612e-13
ENSMUSG00000048355.2	chrX	Arxes1	2.58807	3.35518e-19	1.23826e-17
ENSMUSG00000032067.6	chr9	Pts	1.19435	2.16569e-12	3.96615e-11
ENSMUSG00000063694.5	chr6	Cycs	2.25828	6.97872e-24	3.88803e-22
ENSMUSG00000052392.5	chr12	Acot4	3.33584	8.85847e-25	5.32277e-23
ENSMUSG00000046079.16	chr5	Lrrc8d	1.40836	4.79708e-12	8.41427e-11
ENSMUSG00000021573.15	chr13	Tppp	1.48712	4.52603e-18	1.50602e-16
ENSMUSG00000064057.12	chr11	Scgb3a1	4.61358	5.52962e-15	1.36745e-13
ENSMUSG00000027357.16	chr2	Crls1	2.10939	2.6375e-33	2.77912e-31
ENSMUSG00000022853.7	chr16	Ehhadh	2.43864	2.13521e-41	3.61024e-39
ENSMUSG00000028910.12	chr4	Mecr	1.65446	9.68274e-21	4.08107e-19
ENSMUSG00000034612.7	chr10	Chst11	1.09797	1.33083e-08	1.4978e-07
ENSMUSG00000036751.7	chr7	Cox6b1	1.82213	3.30462e-12	5.95445e-11
ENSMUSG00000022471.14	chr15	Xrcc6	1.7898	1.93044e-22	9.61322e-21
ENSMUSG00000033096.7	chr2	Apmap	1.68542	5.33275e-15	1.32327e-13
ENSMUSG00000000171.5	chr9	Sdhd	1.92829	1.34787e-14	3.18172e-13
ENSMUSG00000014776.7	chr8	Nol3	1.50838	2.37263e-17	7.38768e-16
ENSMUSG00000003438.17	chr7	Timm50	1.29958	2.4997e-14	5.7604e-13
ENSMUSG00000038302.14	chr10	Afg1l	1.84653	7.62737e-26	4.92931e-24
ENSMUSG00000027637.3	chr2	Rab5if	1.23501	2.2461e-11	3.62895e-10
ENSMUSG00000020656.16	chr12	Grhl1	1.73928	0.000113881	0.000670691
ENSMUSG00000015970.19	chr14	Chdh	2.31936	1.4936e-33	1.64534e-31
ENSMUSG00000041650.15	chr14	Pcca	1.71848	6.39053e-20	2.52513e-18
ENSMUSG00000020553.8	chr11	Pctp	1.27697	1.02416e-06	8.83813e-06
ENSMUSG00000054676.15	chr7	1600014C10Rik	1.34742	2.42642e-15	6.22267e-14
ENSMUSG00000025204.10	chr19	Ndufb8	1.87451	8.06833e-14	1.74586e-12
ENSMUSG00000050777.7	chr1	Tmem37	1.63957	3.85123e-11	5.9958e-10
ENSMUSG00000046312.4	chr4	Myorg	1.19308	2.43068e-10	3.38874e-09
ENSMUSG00000079508.8	chrX	Apoo	2.08906	9.34785e-25	5.57078e-23
ENSMUSG00000030747.5	chr7	Dgat2	2.88399	5.37684e-21	2.32002e-19
ENSMUSG00000030935.15	chr7	Acsm3	3.05655	1.35182e-63	7.5603e-61
ENSMUSG00000029772.17	chr6	Ahcyl2	1.1052	5.67333e-11	8.65645e-10
ENSMUSG00000035121.6	chr14	Neil2	2.35821	6.35944e-09	7.43349e-08
ENSMUSG00000029456.12	chr5	Acad10	1.55556	3.64859e-15	9.16307e-14
ENSMUSG00000037062.13	chr3	Sh3glb1	1.13042	3.42071e-06	2.72018e-05
ENSMUSG00000056899.10	chr12	Immp2l	2.63955	2.3305e-21	1.0395e-19
ENSMUSG00000043251.6	chr8	Exoc3l	1.61592	1.51113e-06	1.2694e-05
ENSMUSG00000015843.10	chr1	Rxrg	2.48686	2.77968e-19	1.04443e-17
ENSMUSG00000018554.13	chr11	Ybx2	2.22876	1.54514e-20	6.38293e-19
ENSMUSG00000002997.15	chr12	Prkar2b	3.13445	7.62514e-30	6.48404e-28
ENSMUSG00000013701.13	chr14	Timm23	1.52162	3.05296e-18	1.0348e-16
ENSMUSG00000031883.13	chr8	Car7	1.83242	5.00025e-07	4.5245e-06
ENSMUSG00000062070.12	chrX	Pgk1	1.50044	1.71095e-12	3.18145e-11
ENSMUSG00000031400.10	chrX	G6pdx	1.40141	3.60389e-11	5.65309e-10
ENSMUSG00000020534.14	chr11	Shmt1	2.69427	6.51818e-21	2.77137e-19
ENSMUSG00000027673.12	chr3	Ndufb5	1.55001	1.16157e-13	2.48387e-12
ENSMUSG00000026688.5	chr1	Mgst3	1.1717	1.06127e-11	1.79441e-10
ENSMUSG00000021097.15	chr12	Clmn	1.24945	1.01794e-09	1.31572e-08
ENSMUSG00000006344.17	chr10	Ggt5	1.02045	1.25497e-05	9.05633e-05
ENSMUSG00000045294.11	chr5	Insig1	1.72995	7.19907e-16	1.92784e-14
ENSMUSG00000110344.1	chr11	Gm45716	1.61392	3.03754e-15	7.72182e-14
ENSMUSG00000024747.3	chr19	Aldh1a7	2.66375	4.16928e-49	9.93861e-47
ENSMUSG00000022053.13	chr14	Ebf2	1.34339	1.81449e-14	4.24871e-13
ENSMUSG00000029545.13	chr5	Acads	1.90438	2.49731e-17	7.74274e-16
ENSMUSG00000030869.11	chr7	Ndufab1	1.6812	2.37555e-16	6.68141e-15
ENSMUSG00000026568.6	chr1	Mpc2	1.76626	1.63828e-15	4.25397e-14
ENSMUSG00000038150.7	chr11	Ormdl3	1.58142	5.51798e-11	8.43711e-10
ENSMUSG00000028383.17	chr4	Hsdl2	1.75355	1.62449e-21	7.40495e-20
ENSMUSG00000054435.16	chr6	Gimap4	1.65689	1.71096e-13	3.59005e-12
ENSMUSG00000049760.6	chr17	Micos13	1.33437	2.34321e-14	5.40834e-13
ENSMUSG00000000340.10	chr3	Dbt	1.4145	2.0047e-16	5.68233e-15
ENSMUSG00000029177.9	chr5	Cenpa	1.23078	2.55508e-05	0.000173696
ENSMUSG00000057265.13	chr12	Bbof1	2.0819	1.77699e-08	1.96346e-07
ENSMUSG00000028247.2	chr4	Coq3	1.30999	1.05359e-10	1.54907e-09
ENSMUSG00000027360.5	chr2	Hdc	1.92186	5.25523e-10	6.99783e-09
ENSMUSG00000025503.5	chr7	Taldo1	1.79575	5.11252e-12	8.91381e-11
ENSMUSG00000020185.16	chr10	E2f7	1.68608	0.000578346	0.00283825
ENSMUSG00000031299.10	chrX	Pdha1	2.02517	5.21884e-11	8.00498e-10
ENSMUSG00000020744.13	chr11	Slc25a19	1.88214	6.62647e-19	2.37329e-17
ENSMUSG00000026853.15	chr2	Crat	1.95023	7.41618e-14	1.61194e-12
ENSMUSG00000115463.1	chr15	Gm49356	1.68115	3.09485e-14	7.0316e-13
ENSMUSG00000110439.1	chr4	Mup22	3.19867	1.64451e-05	0.000115745
ENSMUSG00000062908.12	chr3	Acadm	2.20886	3.91967e-13	7.87237e-12
ENSMUSG00000038781.7	chr17	Stap2	1.41132	9.82204e-09	1.12458e-07
ENSMUSG00000029195.10	chr5	Klb	2.81903	6.54984e-31	5.99002e-29
ENSMUSG00000028037.13	chr3	Ifi44	2.29855	5.05639e-11	7.76399e-10
ENSMUSG00000035473.10	chr17	Galm	1.4854	2.29427e-14	5.30381e-13
ENSMUSG00000033720.12	chr6	Sfxn5	1.68627	1.49003e-20	6.19044e-19
ENSMUSG00000021287.12	chr12	Xrcc3	1.93096	1.70995e-10	2.42817e-09
ENSMUSG00000027984.8	chr3	Hadh	2.14307	7.2345e-15	1.76209e-13
ENSMUSG00000025525.12	chrX	Apool	1.35928	1.30203e-10	1.88199e-09
ENSMUSG00000028494.12	chr4	Plin2	2.1827	1.76524e-17	5.6167e-16
ENSMUSG00000061518.11	chr1	Cox5b	1.75713	1.37823e-13	2.92567e-12
ENSMUSG00000045973.18	chr4	Slc25a51	1.75506	2.17565e-13	4.49378e-12
ENSMUSG00000096727.3	chr17	Psmb9	1.15839	2.36166e-08	2.57042e-07
ENSMUSG00000029632.7	chr6	Ndufa4	1.75661	3.88703e-12	6.90125e-11
ENSMUSG00000042709.15	chr11	Atpaf2	1.48357	1.79134e-17	5.6873e-16
ENSMUSG00000031231.4	chrX	Cox7b	1.74388	6.9477e-13	1.36338e-11
ENSMUSG00000028405.9	chr4	Aco1	1.36951	2.29456e-10	3.20819e-09
ENSMUSG00000026664.7	chr2	Phyh	1.91403	2.12651e-17	6.63553e-16
ENSMUSG00000024228.12	chr17	Nudt12	1.66799	9.44103e-16	2.48699e-14
ENSMUSG00000028636.14	chr4	Ppcs	1.15702	5.97924e-07	5.32419e-06
ENSMUSG00000020321.16	chr11	Mdh1	1.64858	1.89434e-09	2.37258e-08
ENSMUSG00000053886.4	chr8	Sh2d4a	2.15755	7.02457e-09	8.17154e-08
ENSMUSG00000000168.9	chr9	Dlat	2.12598	1.13722e-19	4.3747e-18
ENSMUSG00000027296.7	chr2	Itpka	2.95286	1.65619e-16	4.75004e-15
ENSMUSG00000042041.7	chr19	2010003K11Rik	2.79282	2.03312e-17	6.37147e-16
ENSMUSG00000037316.9	chr8	Bag4	1.38292	6.98541e-11	1.05587e-09
ENSMUSG00000017386.10	chr11	Traf4	2.15526	6.6445e-35	8.05147e-33
ENSMUSG00000021702.7	chr13	Thbs4	2.0883	3.68291e-18	1.2368e-16
ENSMUSG00000022551.8	chr15	Cyc1	1.98191	2.01755e-13	4.17909e-12
ENSMUSG00000027099.9	chr2	Mtx2	1.47199	6.72466e-17	2.00787e-15
ENSMUSG00000029776.11	chr6	Hibadh	1.59358	6.29392e-13	1.24517e-11
ENSMUSG00000044317.7	chr7	Gpr4	1.56524	1.69826e-08	1.88506e-07
ENSMUSG00000012187.13	chr1	Mogat1	2.12907	1.46896e-10	2.09825e-09
ENSMUSG00000011263.16	chr7	Exoc3l2	1.28291	8.68493e-05	0.000527753
ENSMUSG00000016319.3	chrX	Slc25a5	1.36943	1.30343e-08	1.46924e-07
ENSMUSG00000030708.14	chr7	Dnajb13	1.84467	0.00103667	0.00475828
ENSMUSG00000020741.17	chr11	Cluh	1.889	9.15541e-15	2.19684e-13
ENSMUSG00000028961.15	chr4	Pgd	1.6973	1.16249e-12	2.21835e-11
ENSMUSG00000041653.5	chr15	Pnpla3	2.36327	5.09313e-34	5.78588e-32
ENSMUSG00000032602.6	chr9	Slc25a20	2.14889	9.8397e-23	5.09178e-21
ENSMUSG00000037710.8	chr10	Cisd1	1.60774	1.11403e-19	4.29686e-18
ENSMUSG00000062646.12	chr2	Ganc	1.08627	1.24839e-10	1.8171e-09
ENSMUSG00000039264.9	chr6	Gimap3	1.91634	1.29433e-07	1.26654e-06
ENSMUSG00000028719.8	chr4	Cmpk1	1.06564	8.74562e-10	1.14054e-08
ENSMUSG00000004612.9	chr7	Nkg7	3.00844	6.37223e-06	4.82597e-05
ENSMUSG00000022419.16	chr15	Deptor	1.63869	1.48398e-17	4.77401e-16
ENSMUSG00000038624.13	chr10	Nepn	3.30319	3.49489e-16	9.66144e-15
ENSMUSG00000041736.7	chr15	Tspo	1.04585	2.53857e-06	2.06682e-05
ENSMUSG00000029370.10	chr5	Rassf6	2.18731	4.90754e-10	6.55285e-09
ENSMUSG00000018740.14	chr11	Slc25a35	1.69103	1.5043e-22	7.59516e-21
ENSMUSG00000039163.10	chr9	Cmc1	1.32064	9.64929e-09	1.10655e-07
ENSMUSG00000042010.16	chr5	Acacb	2.72777	7.99426e-20	3.11647e-18
ENSMUSG00000034842.16	chr5	Art3	1.35194	1.04638e-14	2.50254e-13
ENSMUSG00000031489.15	chr8	Adrb3	2.43516	2.34642e-31	2.24114e-29
ENSMUSG00000062300.14	chr7	Nectin2	1.74034	1.09241e-22	5.61295e-21
ENSMUSG00000047528.13	chr1	Flacc1	2.82235	2.75629e-12	4.99119e-11
ENSMUSG00000028653.16	chr4	Trit1	1.11614	7.03973e-09	8.18263e-08
ENSMUSG00000040037.13	chr3	Negr1	1.54396	4.51915e-09	5.42634e-08
ENSMUSG00000027809.14	chr3	Etfdh	2.0609	2.56925e-18	8.85297e-17
ENSMUSG00000026003.5	chr1	Acadl	2.42668	2.56501e-15	6.55497e-14
ENSMUSG00000030884.12	chr7	Uqcrc2	1.97135	1.42181e-13	3.0094e-12
ENSMUSG00000034795.14	chr14	Ccdc122	1.71961	2.8028e-05	0.000188247
ENSMUSG00000039640.7	chr11	Mrpl12	1.29566	2.5933e-12	4.71364e-11
ENSMUSG00000086784.2	chr7	Isoc2a	1.21214	1.16236e-12	2.21835e-11
ENSMUSG00000022354.4	chr15	Ndufb9	1.64436	1.31986e-11	2.20853e-10
ENSMUSG00000057054.11	chr11	Inca1	2.08618	1.27835e-13	2.72159e-12
ENSMUSG00000032279.11	chr9	Idh3a	2.45001	5.86542e-19	2.11635e-17
ENSMUSG00000026922.13	chr2	Agpat2	2.49328	1.14056e-16	3.32362e-15
ENSMUSG00000020593.16	chr12	Lpin1	1.98741	5.65514e-20	2.24064e-18
ENSMUSG00000021748.9	chr14	Pdhb	2.02172	1.969e-14	4.58834e-13
ENSMUSG00000009633.3	chr1	G0s2	2.01322	4.7586e-27	3.34274e-25
ENSMUSG00000006818.5	chr17	Sod2	1.8001	1.0794e-14	2.57728e-13
ENSMUSG00000071528.4	chr19	Atp5md	1.42058	1.61669e-15	4.20541e-14
ENSMUSG00000028654.13	chr4	Mycl	2.43004	2.97593e-10	4.10171e-09
ENSMUSG00000013593.12	chr1	Ndufs2	1.73509	1.25543e-10	1.82553e-09
ENSMUSG00000025940.6	chr1	Tmem70	1.30265	1.53592e-14	3.61388e-13
ENSMUSG00000015083.11	chr2	C8g	2.27556	2.80906e-08	3.01673e-07
ENSMUSG00000063268.12	chr15	Parp10	1.00972	2.08771e-09	2.60132e-08
ENSMUSG00000037110.20	chr2	Ralgapa2	1.19648	2.38877e-11	3.84238e-10
ENSMUSG00000000563.17	chr3	Atp5f1	1.49968	5.34077e-10	7.10523e-09
ENSMUSG00000020572.8	chr12	Nampt	1.38827	4.33897e-11	6.71202e-10
ENSMUSG00000025968.16	chr1	Ndufs1	1.76648	5.12157e-14	1.1318e-12
ENSMUSG00000045954.7	chr1	Cavin2	1.25647	1.22541e-08	1.38775e-07
ENSMUSG00000060376.7	chr7	Bckdha	1.73584	1.24432e-13	2.65692e-12
ENSMUSG00000020664.10	chr12	Dld	1.86342	2.95124e-14	6.74748e-13
ENSMUSG00000049422.7	chr10	Chchd10	2.86083	6.96942e-32	6.8015e-30
ENSMUSG00000026437.11	chr1	Cdk18	1.5939	4.17989e-05	0.000270734
ENSMUSG00000038663.7	chr7	Fsd2	2.66682	2.88605e-17	8.85359e-16
ENSMUSG00000001053.15	chr11	N4bp3	1.11917	2.38522e-05	0.000163063
ENSMUSG00000078922.9	chr11	Tgtp1	2.32173	2.24903e-09	2.78799e-08
ENSMUSG00000059534.8	chr11	Uqcr10	1.52723	1.85004e-11	3.03285e-10
ENSMUSG00000029298.15	chr5	Gbp9	1.39151	5.99604e-13	1.18947e-11
ENSMUSG00000005510.9	chr2	Ndufs3	1.46728	1.37714e-12	2.5872e-11
ENSMUSG00000039629.14	chr6	Strip2	2.1924	1.31112e-09	1.67974e-08
ENSMUSG00000004748.5	chr11	Mtfp1	2.10703	7.34127e-19	2.61641e-17
ENSMUSG00000016427.7	chrX	Ndufa1	1.47484	2.19877e-14	5.09114e-13
ENSMUSG00000036395.15	chr9	Glb1l2	1.1916	1.87785e-12	3.46521e-11
ENSMUSG00000040370.13	chr6	Etfrf1	1.48722	3.7085e-18	1.24252e-16
ENSMUSG00000019732.14	chr8	Calr3	2.23565	5.47165e-08	5.65882e-07
ENSMUSG00000040111.17	chr9	Gramd1b	1.47211	6.50361e-15	1.59207e-13
ENSMUSG00000027966.20	chr3	Col11a1	2.87931	3.32759e-12	5.98842e-11
ENSMUSG00000043398.5	chr12	Gpr135	1.117	0.000117377	0.00068894
ENSMUSG00000021102.4	chr12	Glrx5	1.26375	1.26967e-13	2.70709e-12
ENSMUSG00000059734.7	chr19	Ndufs8	1.44146	3.05387e-13	6.22809e-12
ENSMUSG00000040181.14	chr1	Fmo1	1.19324	9.59517e-07	8.31982e-06
ENSMUSG00000023087.15	chr3	Noct	2.42039	7.57349e-43	1.35958e-40
ENSMUSG00000018263.11	chr5	Tbx5	3.80384	2.93995e-23	1.58921e-21
ENSMUSG00000026260.12	chr1	Ndufa10	1.81368	6.88526e-14	1.50554e-12
ENSMUSG00000028229.11	chr4	Rmdn1	1.43979	2.74776e-13	5.61167e-12
ENSMUSG00000031803.8	chr8	B3gnt3	1.39478	1.38405e-08	1.55529e-07
ENSMUSG00000030711.16	chr7	Sult1a1	1.17291	1.43014e-10	2.04682e-09
ENSMUSG00000048142.9	chr5	Nat8l	2.80424	4.09502e-45	8.38671e-43
ENSMUSG00000037263.13	chr19	Aldh3b3	3.796	2.36769e-06	1.93455e-05
ENSMUSG00000004270.13	chr6	Lpcat3	1.11328	4.43236e-11	6.8492e-10
ENSMUSG00000045094.8	chr18	Arhgef37	1.86864	6.72456e-05	0.000417514
ENSMUSG00000026626.11	chr1	Ppp2r5a	1.7182	3.62325e-10	4.9239e-09
ENSMUSG00000034424.5	chr8	Gcsh	1.03247	1.06685e-09	1.37771e-08
ENSMUSG00000020377.15	chr11	Ltc4s	1.00636	5.88837e-05	0.000370662
ENSMUSG00000026475.7	chr1	Rgs16	2.03759	1.38413e-05	9.89021e-05
ENSMUSG00000047822.8	chr9	Angptl8	2.73795	6.33805e-31	5.83302e-29
ENSMUSG00000003528.15	chr16	Slc25a1	1.96755	8.17423e-15	1.97444e-13
ENSMUSG00000019179.10	chr5	Mdh2	1.75647	1.74811e-10	2.47992e-09
ENSMUSG00000022707.16	chr16	Gbe1	2.21511	2.35812e-31	2.24114e-29
ENSMUSG00000064225.6	chr9	Paqr9	2.58132	1.68361e-44	3.40019e-42
ENSMUSG00000019864.14	chr10	Rtn4ip1	1.72857	5.05733e-19	1.84307e-17
ENSMUSG00000036611.5	chr9	Eepd1	1.17884	9.63004e-07	8.34507e-06
ENSMUSG00000026104.14	chr1	Stat1	1.36614	3.53962e-13	7.12876e-12
ENSMUSG00000030137.8	chr6	Tuba8	2.96474	5.69295e-35	7.01535e-33
ENSMUSG00000033871.14	chr18	Ppargc1b	2.51863	7.77455e-30	6.57266e-28
ENSMUSG00000002799.6	chr12	Jag2	1.40763	5.78802e-12	1.00314e-10
ENSMUSG00000096188.1	chr8	Cmtm4	1.04957	1.44934e-09	1.84705e-08
ENSMUSG00000024653.2	chr19	Scgb1a1	8.17372	1.86182e-71	2.08252e-68
ENSMUSG00000035834.11	chr13	Polr3g	1.54138	4.20715e-06	3.29259e-05
ENSMUSG00000021356.10	chr13	Irf4	2.81104	9.6306e-56	3.41557e-53
ENSMUSG00000020963.15	chr12	Tshr	2.19368	3.3544e-13	6.79335e-12
ENSMUSG00000035686.8	chr7	Thrsp	2.67106	6.92076e-16	1.86361e-14
ENSMUSG00000018574.14	chr11	Acadvl	2.20359	8.14666e-13	1.59436e-11
ENSMUSG00000008153.12	chr6	Clstn3	2.974	3.40456e-40	5.15685e-38
ENSMUSG00000021868.7	chr14	Ppif	1.52821	4.27999e-17	1.28852e-15
ENSMUSG00000045620.7	chr9	Odf3l1	2.15719	6.71228e-09	7.83333e-08
ENSMUSG00000025745.12	chr5	Hadha	2.06472	2.14564e-12	3.9344e-11
ENSMUSG00000000399.10	chr6	Ndufa9	1.63729	1.64824e-13	3.46345e-12
ENSMUSG00000058927.6	chr19	Gm10053	2.11636	3.04391e-14	6.93753e-13
ENSMUSG00000109350.1	chr7	Gm44805	2.37245	0.000752592	0.00358566
ENSMUSG00000002068.16	chr7	Ccne1	1.5842	0.000501223	0.00250027
ENSMUSG00000026384.13	chr1	Ptpn4	1.64802	9.05385e-17	2.67043e-15
ENSMUSG00000036452.18	chr18	Arhgap26	1.59048	4.3843e-13	8.78128e-12
ENSMUSG00000069633.12	chr8	Pex11g	1.35951	4.8021e-07	4.34791e-06
ENSMUSG00000024164.15	chr17	C3	1.32849	9.4261e-05	0.000567347
ENSMUSG00000075706.10	chr10	Gpx4	1.38722	1.21588e-07	1.1946e-06
ENSMUSG00000037493.6	chr9	Cib2	2.14204	8.60117e-32	8.28276e-30
ENSMUSG00000031958.16	chr8	Ldhd	1.63621	1.38075e-21	6.35365e-20
ENSMUSG00000023868.17	chr17	Pde10a	1.03805	0.00154092	0.00677344
ENSMUSG00000046856.13	chr1	Gpr1	2.29227	0.000239988	0.00130553
ENSMUSG00000021361.7	chr13	Tmem14c	1.26471	1.40846e-10	2.01808e-09
ENSMUSG00000060961.15	chr5	Slc4a4	2.04231	2.74528e-28	2.15779e-26
ENSMUSG00000026526.14	chr1	Fh1	1.76077	5.5949e-15	1.38125e-13
ENSMUSG00000073838.10	chr7	Tufm	1.48702	7.86306e-17	2.3334e-15
ENSMUSG00000048755.9	chr15	Mcat	1.11169	1.12835e-08	1.28283e-07
ENSMUSG00000025545.10	chr14	Clybl	1.5183	9.80811e-19	3.46164e-17
ENSMUSG00000021577.14	chr13	Sdha	2.02738	9.41482e-11	1.39695e-09
ENSMUSG00000024099.15	chr17	Ndufv2	1.51415	4.85952e-12	8.50328e-11
ENSMUSG00000030825.19	chr7	Hsd17b14	2.13498	0.000603256	0.00294855
ENSMUSG00000024601.9	chr18	Isoc1	1.11925	3.75035e-11	5.85127e-10
ENSMUSG00000028359.4	chr4	Orm3	2.58646	6.18083e-17	1.84929e-15
ENSMUSG00000035458.15	chr7	Tnni3	3.64143	1.4899e-80	2.40718e-77
ENSMUSG00000027820.12	chr3	Mme	1.88974	6.94654e-28	5.26092e-26
ENSMUSG00000001588.12	chr11	Acap1	1.91208	1.40918e-05	0.000100517
ENSMUSG00000032314.14	chr9	Etfa	1.85874	7.92091e-14	1.71651e-12
ENSMUSG00000027861.13	chr3	Casq2	3.70629	4.47333e-51	1.18267e-48
ENSMUSG00000045038.14	chr17	Prkce	1.25625	1.61208e-11	2.66378e-10
ENSMUSG00000042647.13	chr5	Acad12	1.4924	1.5185e-14	3.57869e-13
ENSMUSG00000035681.7	chr10	Kcnc2	1.77038	0.000506541	0.00252593
ENSMUSG00000023921.9	chr17	Mmut	1.22235	2.10316e-11	3.40938e-10
ENSMUSG00000027762.6	chr3	Sucnr1	2.41348	1.0214e-08	1.1667e-07
ENSMUSG00000032401.15	chr9	Lctl	3.01718	4.7053e-55	1.52044e-52
ENSMUSG00000036880.10	chr18	Acaa2	2.51113	3.59838e-17	1.09464e-15
ENSMUSG00000029591.14	chr5	Ung	2.02952	2.55382e-08	2.76098e-07
ENSMUSG00000075419.4	chr2	Dolk	1.3526	1.21016e-14	2.86596e-13
ENSMUSG00000015016.8	chr8	Acsf3	1.72726	1.28493e-23	7.07731e-22
ENSMUSG00000030652.11	chr7	Coq7	1.50782	2.45448e-17	7.6262e-16
ENSMUSG00000059447.13	chr5	Hadhb	2.47317	2.63862e-17	8.12886e-16
ENSMUSG00000022110.13	chr14	Sucla2	2.12364	8.64333e-16	2.2893e-14
ENSMUSG00000064215.13	chr12	Ifi27	1.54453	5.02706e-08	5.21759e-07
ENSMUSG00000030789.9	chr7	Itgax	1.51274	4.55394e-05	0.000292615
ENSMUSG00000042251.12	chr1	Pm20d1	2.81251	1.67263e-25	1.05747e-23
ENSMUSG00000030924.16	chr7	Rexo5	1.11508	0.000306973	0.00162875
ENSMUSG00000026112.7	chr1	Coa5	1.42214	1.73099e-12	3.21461e-11
ENSMUSG00000038179.13	chr1	Slamf7	1.31885	0.00363878	0.0143004
ENSMUSG00000058966.13	chr7	Fam57b	2.25467	2.28555e-20	9.36173e-19
ENSMUSG00000030149.15	chr6	Klrk1	2.20485	0.000410697	0.00211023
ENSMUSG00000036932.14	chrX	Aifm1	1.35174	5.03667e-15	1.25623e-13
ENSMUSG00000053338.9	chr7	Tarm1	3.79771	1.48517e-10	2.11932e-09
ENSMUSG00000039428.11	chr7	Tmem135	1.43882	8.79658e-16	2.32565e-14
ENSMUSG00000037824.6	chr14	Tspan14	1.00572	3.00333e-09	3.66986e-08
ENSMUSG00000089929.1	chr9	Bcl2a1b	1.24359	0.0025504	0.0104672
ENSMUSG00000034880.7	chr8	Mrpl34	1.31519	2.99521e-14	6.83726e-13
ENSMUSG00000022477.13	chr15	Aco2	2.5469	1.58988e-12	2.96011e-11
ENSMUSG00000067235.14	chr17	H2-Q10	2.81282	2.55611e-55	8.64381e-53
ENSMUSG00000044792.7	chr13	Isca1	1.19684	3.12096e-10	4.29347e-09
ENSMUSG00000078234.6	chr4	Klhdc7a	3.0026	3.37559e-50	8.76509e-48
ENSMUSG00000060459.14	chr16	Kng2	2.93323	2.65944e-39	3.94602e-37
ENSMUSG00000004789.10	chr12	Dlst	1.81038	3.74406e-11	5.85127e-10
ENSMUSG00000022439.9	chr15	Parvg	1.57701	0.000150916	0.000866353
ENSMUSG00000032010.15	chr9	Usp2	1.19542	1.27817e-10	1.85118e-09
ENSMUSG00000001943.8	chr9	Vsig2	1.26815	3.75515e-06	2.97082e-05
ENSMUSG00000001281.10	chr15	Itgb7	1.1591	0.000773112	0.003669
ENSMUSG00000043162.7	chr6	Pyurf	1.22605	1.16535e-12	2.22088e-11
ENSMUSG00000009112.4	chr6	Bcl2l13	1.41262	1.57548e-15	4.10556e-14
ENSMUSG00000026895.7	chr2	Ndufa8	1.38932	1.30887e-12	2.46852e-11
ENSMUSG00000036225.15	chr18	Kctd1	1.29293	1.1884e-06	1.01352e-05
ENSMUSG00000025260.10	chrX	Hsd17b10	1.22567	2.77205e-11	4.42948e-10
ENSMUSG00000025651.14	chr9	Uqcrc1	1.92008	7.03225e-12	1.20727e-10
ENSMUSG00000020532.18	chr11	Acaca	2.60798	7.72364e-16	2.06072e-14
ENSMUSG00000001420.13	chr3	Tmem79	2.93982	8.15248e-47	1.74331e-44
ENSMUSG00000021290.6	chr12	Atp5mpl	1.18824	6.4122e-11	9.73275e-10
ENSMUSG00000021520.4	chr13	Uqcrb	1.53538	1.33972e-12	2.52344e-11
ENSMUSG00000116461.1	chr15	Gm44502	1.95837	5.39167e-13	1.07251e-11
ENSMUSG00000041028.16	chr14	Ghitm	1.70701	1.62261e-10	2.30864e-09
ENSMUSG00000053626.5	chr8	Tll1	1.7104	0.000404485	0.00208199
ENSMUSG00000021957.7	chr14	Tkt	2.43929	4.2618e-12	7.52986e-11
ENSMUSG00000027406.12	chr2	Idh3b	1.74178	7.19113e-11	1.08359e-09
ENSMUSG00000046761.13	chr15	Fam83h	1.73686	6.18418e-07	5.49995e-06
ENSMUSG00000069825.12	chr11	Gm49340	2.80464	1.54106e-08	1.72241e-07
ENSMUSG00000015337.5	chr2	Endog	1.22777	9.44765e-10	1.22989e-08
ENSMUSG00000025393.12	chr10	Atp5b	1.96497	8.81814e-08	8.83698e-07
ENSMUSG00000032092.5	chr9	Mpzl2	3.03285	1.8798e-36	2.39773e-34
ENSMUSG00000026087.11	chr1	Mrpl30	1.09382	5.60193e-10	7.44586e-09
ENSMUSG00000001829.17	chr7	Clpb	1.29772	2.80138e-14	6.4454e-13
ENSMUSG00000067279.3	chr19	Ppp1r3c	1.69851	3.9578e-23	2.10807e-21
ENSMUSG00000036136.9	chr12	Fam110c	3.11682	5.60803e-05	0.000354241
ENSMUSG00000020774.9	chr11	Aspa	1.36183	1.20643e-12	2.28421e-11
ENSMUSG00000028470.10	chr4	Hint2	1.13592	1.40033e-10	2.01008e-09
ENSMUSG00000021069.17	chr12	Pygl	2.70846	2.16484e-27	1.57646e-25
ENSMUSG00000029198.3	chr5	Grpel1	1.3451	5.02737e-13	1.00278e-11
ENSMUSG00000050014.8	chr15	Apol10b	2.18909	2.78264e-10	3.85355e-09
ENSMUSG00000029797.13	chr6	Sspo	1.99255	2.06493e-06	1.70603e-05
ENSMUSG00000083649.5	chr7	Rasl2-9	2.85493	5.88589e-06	4.4893e-05
ENSMUSG00000027305.9	chr2	Ndufaf1	1.1551	6.87326e-09	8.00193e-08
ENSMUSG00000053846.5	chr18	Lipg	3.03756	1.86395e-12	3.44393e-11
ENSMUSG00000028085.12	chr3	Gatb	1.40858	1.94495e-11	3.17057e-10
ENSMUSG00000037759.6	chr14	Ptger2	1.50545	0.00387125	0.0151038
ENSMUSG00000028973.18	chr5	Abcb8	1.39253	5.39558e-15	1.33658e-13
ENSMUSG00000112920.1	chr11	Spata22	2.69622	6.36554e-08	6.53153e-07
ENSMUSG00000039063.5	chr2	Echdc3	1.75431	6.49941e-18	2.14791e-16
ENSMUSG00000024675.19	chr19	Ms4a4c	2.54317	3.10602e-06	2.48978e-05
ENSMUSG00000038949.8	chr1	Cnst	1.21391	4.39493e-12	7.74626e-11
ENSMUSG00000056133.5	chr17	Unc93a2	3.31955	3.25831e-08	3.48376e-07
ENSMUSG00000052337.15	chr6	Immt	1.42366	2.05952e-09	2.5684e-08
ENSMUSG00000032418.15	chr9	Me1	2.16189	1.07779e-13	2.31153e-12
ENSMUSG00000003500.13	chr6	Impdh1	1.61896	1.6822e-17	5.37602e-16
ENSMUSG00000002010.17	chrX	Idh3g	1.6455	2.03882e-10	2.8783e-09
ENSMUSG00000081984.3	chr1	Dnajb3	2.17751	4.2212e-05	0.000273288
ENSMUSG00000004264.17	chr6	Phb2	1.06555	1.81665e-07	1.74247e-06
ENSMUSG00000026198.15	chr1	Abcb6	1.01961	1.48719e-08	1.66348e-07
ENSMUSG00000034413.14	chr17	Neurl1b	1.03879	0.000170627	0.000965402
ENSMUSG00000061397.8	chr15	Krt79	1.80961	2.01131e-08	2.20216e-07
ENSMUSG00000073418.4	chr17	C4b	1.14439	2.46041e-05	0.000167573
ENSMUSG00000042045.6	chr9	Sln	4.86601	2.04797e-84	4.25422e-81
ENSMUSG00000037573.5	chr11	Tob1	2.03252	6.64277e-25	4.02469e-23
ENSMUSG00000048572.5	chr19	Tmem252	1.99053	4.01869e-07	3.6752e-06
ENSMUSG00000010651.4	chr9	Acaa1b	3.23536	6.68032e-44	1.31268e-41
ENSMUSG00000060509.5	chr9	Xcr1	2.45858	0.000378794	0.00196506
ENSMUSG00000032047.5	chr9	Acat1	1.4478	3.00025e-09	3.66918e-08
ENSMUSG00000068614.7	chr2	Actc1	4.18886	1.01843e-69	9.3125e-67
ENSMUSG00000037916.14	chr19	Ndufv1	1.68815	9.73842e-11	1.44202e-09
ENSMUSG00000004098.7	chr9	Col5a3	1.5692	9.69626e-16	2.54961e-14
ENSMUSG00000045316.5	chr17	Fahd1	1.54464	2.98629e-11	4.76136e-10
ENSMUSG00000047260.4	chr11	Emc6	1.12825	2.51128e-11	4.03498e-10
ENSMUSG00000002346.16	chr8	Slc25a42	2.03813	4.4529e-27	3.14318e-25
ENSMUSG00000024507.6	chr18	Hsd17b4	1.23124	5.99638e-09	7.02806e-08
ENSMUSG00000030335.6	chr6	Mrpl51	1.17352	2.13555e-11	3.45802e-10
ENSMUSG00000005981.11	chr16	Trap1	1.29879	4.15253e-10	5.60129e-09
ENSMUSG00000026414.13	chr1	Tnnt2	3.93688	1.02469e-69	9.3125e-67
ENSMUSG00000052738.14	chr6	Suclg1	2.06599	2.05086e-16	5.79061e-15
ENSMUSG00000024842.8	chr19	Cabp4	2.43512	0.000359294	0.0018746
ENSMUSG00000041697.8	chr5	Cox6a1	1.60407	3.93659e-09	4.77415e-08
ENSMUSG00000018604.18	chr5	Tbx3	2.48864	1.12716e-16	3.29118e-15
ENSMUSG00000039048.15	chr9	Foxred1	1.21861	3.93698e-12	6.98142e-11
ENSMUSG00000028982.9	chr4	Slc25a33	1.65127	8.28132e-15	1.99699e-13
ENSMUSG00000044258.10	chr13	Ctla2a	2.26505	4.76848e-38	6.54137e-36
ENSMUSG00000028459.11	chr4	Cd72	1.18801	0.00017526	0.000988154
ENSMUSG00000050705.15	chr17	2310061I04Rik	1.24438	2.6895e-13	5.50818e-12
ENSMUSG00000006014.16	chr1	Prg4	1.7869	1.63379e-16	4.69505e-15
ENSMUSG00000005683.8	chr10	Cs	2.01832	9.02484e-11	1.34182e-09
ENSMUSG00000020163.12	chr10	Uqcr11	1.5403	5.34641e-12	9.28818e-11
ENSMUSG00000022889.7	chr16	Mrpl39	1.11912	1.40867e-10	2.01808e-09
ENSMUSG00000001334.9	chr4	Fndc5	3.7135	6.55966e-37	8.59316e-35
ENSMUSG00000030650.18	chr7	Tmc5	3.22781	4.64637e-06	3.60528e-05
ENSMUSG00000032902.1	chr3	Slc16a1	2.43132	4.10585e-41	6.70822e-39
ENSMUSG00000021226.7	chr12	Acot2	1.48161	1.02938e-12	1.99045e-11
ENSMUSG00000020469.8	chr11	Myl7	4.64907	2.33171e-121	3.39054e-117
ENSMUSG00000029716.13	chr5	Tfr2	1.89672	1.28233e-07	1.25734e-06
ENSMUSG00000040752.16	chr14	Myh6	5.2176	2.69077e-60	1.26214e-57
ENSMUSG00000038690.15	chr5	Atp5j2	1.40084	2.64249e-09	3.25631e-08
ENSMUSG00000027452.11	chr2	Acss1	2.00128	9.90268e-29	7.95552e-27
ENSMUSG00000024359.10	chr18	Hspa9	1.60131	9.54764e-09	1.09662e-07
ENSMUSG00000027076.10	chr2	Timm10	1.3226	3.80557e-08	4.0245e-07
ENSMUSG00000051391.9	chr5	Ywhag	1.49793	3.68061e-09	4.4749e-08
ENSMUSG00000038967.13	chr11	Pdk2	1.70934	4.88107e-16	1.33162e-14
ENSMUSG00000024953.17	chr19	Prdx5	1.08779	3.70481e-07	3.40529e-06
ENSMUSG00000020183.11	chr10	Cpm	1.67679	8.01291e-06	5.95075e-05
ENSMUSG00000003072.15	chr10	Atp5d	1.32238	2.52789e-07	2.37609e-06
ENSMUSG00000016257.15	chr2	Prelid3b	1.21023	8.55475e-13	1.66973e-11
ENSMUSG00000036913.15	chr8	Trim67	2.01231	7.03584e-14	1.53616e-12
ENSMUSG00000050144.13	chr3	Slc25a44	1.18921	1.63766e-11	2.69992e-10
ENSMUSG00000067199.4	chr19	Frat1	1.90501	5.99885e-08	6.17334e-07
ENSMUSG00000079941.1	chr13	Gm11273	1.87355	7.84455e-14	1.7025e-12
ENSMUSG00000048078.16	chr7	Tenm4	2.06737	3.37997e-28	2.61426e-26
ENSMUSG00000032330.7	chr9	Cox7a2	1.32033	2.24064e-09	2.77996e-08
ENSMUSG00000117310.2	chr1	Ptp4a1	1.66904	4.69042e-21	2.03592e-19
ENSMUSG00000063524.13	chr4	Eno1	2.11598	2.63578e-11	4.22103e-10
ENSMUSG00000022941.8	chr16	Ripply3	1.76162	3.42793e-05	0.000226983
ENSMUSG00000031818.12	chr8	Cox4i1	1.47524	5.09262e-07	4.59664e-06
ENSMUSG00000026064.16	chr1	Ptp4a1	1.68293	3.91572e-21	1.70987e-19
ENSMUSG00000053898.12	chr7	Ech1	1.69519	3.36689e-10	4.60131e-09
ENSMUSG00000017778.14	chr13	Cox7c	1.35732	4.51991e-11	6.97707e-10
ENSMUSG00000114487.1	chr13	Gm49393	2.24064	2.50208e-21	1.10251e-19
ENSMUSG00000029330.8	chr5	Cds1	1.29335	4.65524e-07	4.22546e-06
ENSMUSG00000116138.1	chr15	C030006K11Rik	1.38401	1.89858e-15	4.91232e-14
ENSMUSG00000024955.14	chr19	Esrra	1.40763	1.79572e-15	4.65446e-14
ENSMUSG00000027435.8	chr2	Cd93	1.30206	8.03181e-13	1.574e-11
ENSMUSG00000032511.17	chr9	Scn5a	3.7458	9.35962e-27	6.35973e-25
ENSMUSG00000050312.12	chr16	Nsun3	1.061	7.93237e-05	0.000486573
ENSMUSG00000021786.13	chr14	Oxsm	1.06737	2.52326e-07	2.37327e-06
ENSMUSG00000053329.7	chr10	Gatd3a	1.50818	1.831e-13	3.83088e-12
ENSMUSG00000024981.6	chr19	Acsl5	1.5447	3.68549e-12	6.59172e-11
ENSMUSG00000025466.19	chr7	Fuom	1.24143	8.34987e-11	1.24656e-09
ENSMUSG00000022807.9	chr16	Osbpl11	1.05747	4.18869e-10	5.63439e-09
ENSMUSG00000031349.4	chrX	Nsdhl	1.29964	1.98684e-13	4.13906e-12
ENSMUSG00000006715.11	chr13	Gmnn	1.68064	6.14861e-08	6.32298e-07
ENSMUSG00000061313.8	chr8	Ddhd2	1.29392	7.91457e-11	1.18279e-09
ENSMUSG00000042642.13	chr3	Flad1	1.10264	8.82341e-11	1.31322e-09
ENSMUSG00000032179.7	chr9	Bmp5	1.48146	0.00908542	0.0312319
ENSMUSG00000026639.18	chr1	Lamb3	2.12578	3.09878e-06	2.48534e-05
ENSMUSG00000039099.7	chr7	Wdr93	2.51807	1.68427e-09	2.12595e-08
ENSMUSG00000024158.17	chr17	Hagh	1.09954	9.64014e-11	1.42892e-09
ENSMUSG00000019809.16	chr10	Pex3	1.08728	7.41362e-10	9.73816e-09
ENSMUSG00000070427.4	chr7	Il18bp	1.00004	0.000602534	0.00294601
ENSMUSG00000005299.6	chr5	Letm1	1.41279	1.55058e-11	2.56575e-10
ENSMUSG00000045160.14	chr6	Bola3	1.20296	1.15737e-12	2.21731e-11
ENSMUSG00000003418.11	chr2	St8sia6	1.46606	0.00192001	0.00818975
ENSMUSG00000084128.10	chr8	Esrp2	2.52226	8.06809e-05	0.000493971
ENSMUSG00000031217.8	chrX	Efnb1	1.10674	1.07891e-08	1.22853e-07
ENSMUSG00000068745.6	chr3	Mybphl	5.61522	2.97243e-81	5.40276e-78
ENSMUSG00000026827.12	chr2	Gpd2	2.54764	5.93353e-27	4.08907e-25
ENSMUSG00000027513.11	chr2	Pck1	3.31385	3.18717e-19	1.17925e-17
ENSMUSG00000048924.14	chr13	Ccdc125	1.72557	1.38733e-05	9.90826e-05
ENSMUSG00000030483.14	chr7	Cyp2b10	2.22772	1.00005e-12	1.9389e-11
ENSMUSG00000024527.10	chr18	Afg3l2	1.27384	1.70462e-10	2.42296e-09
ENSMUSG00000009185.2	chr11	Ccl8	1.65087	2.57761e-11	4.13241e-10
ENSMUSG00000014313.15	chr15	Cox6c	1.45757	9.95698e-09	1.13914e-07
ENSMUSG00000021666.16	chr13	Gfm2	1.06121	4.06439e-10	5.50795e-09
ENSMUSG00000059089.4	chr1	Fcgr4	1.99057	3.0425e-07	2.83233e-06
ENSMUSG00000017756.9	chr13	Slc12a7	1.24496	9.51147e-12	1.61384e-10
ENSMUSG00000025498.15	chr7	Irf7	1.53516	7.6619e-17	2.27836e-15
ENSMUSG00000026489.13	chr1	Coq8a	2.38172	2.35139e-18	8.14086e-17
ENSMUSG00000074218.3	chr7	Cox7a1	2.95127	5.54667e-53	1.61308e-50
ENSMUSG00000040061.17	chr2	Plcb2	1.02134	0.0122475	0.0401017
ENSMUSG00000025089.15	chr19	Gfra1	1.29601	7.95878e-05	0.000487894
ENSMUSG00000025781.14	chr2	Atp5c1	1.2407	6.98593e-07	6.15651e-06
ENSMUSG00000025780.7	chr2	Itih5	1.02557	2.25513e-09	2.79317e-08
ENSMUSG00000022383.13	chr15	Ppara	2.77841	7.66696e-38	1.03227e-35
ENSMUSG00000031980.10	chr8	Agt	1.9577	1.24386e-06	1.05772e-05
ENSMUSG00000028865.14	chr4	Cd164l2	2.53116	3.55384e-05	0.00023383
ENSMUSG00000037152.11	chr3	Ndufc1	1.35744	8.0896e-15	1.95725e-13
ENSMUSG00000078937.8	chr15	Cpt1b	3.10145	5.95216e-32	5.84799e-30
ENSMUSG00000021094.10	chr12	Dhrs7	1.28546	1.10193e-10	1.61523e-09
ENSMUSG00000042417.5	chr13	Ccno	2.67014	1.19167e-05	8.64673e-05
ENSMUSG00000046794.9	chr8	Ppp1r3b	2.07277	5.33946e-24	2.98619e-22
ENSMUSG00000011305.11	chr17	Plin5	3.12695	5.15689e-64	2.99945e-61
ENSMUSG00000033590.8	chr9	Myo5c	2.07788	1.46551e-11	2.43543e-10
ENSMUSG00000028648.13	chr4	Ndufs5	1.30173	3.8139e-14	8.55832e-13
ENSMUSG00000093661.1	chr6	Eif4e3	1.06691	2.60479e-10	3.61759e-09
ENSMUSG00000039037.5	chr3	St6galnac5	1.58216	1.54588e-05	0.000109279
ENSMUSG00000102418.1	chr1	Sh2d1b1	1.96486	0.00236008	0.00977441
ENSMUSG00000023307.14	chr19	March5	1.18288	1.51241e-09	1.92237e-08
ENSMUSG00000024014.8	chr17	Pim1	2.32088	1.12508e-33	1.24884e-31
ENSMUSG00000040972.8	chr4	Igsf21	2.4595	2.01141e-09	2.51487e-08
ENSMUSG00000049858.8	chr10	Suox	1.12077	1.39787e-10	2.00854e-09
ENSMUSG00000031530.6	chr8	Dusp4	2.87243	1.89762e-47	4.31145e-45
ENSMUSG00000049287.5	chr11	Iba57	1.45928	1.26383e-08	1.42792e-07
ENSMUSG00000030539.13	chr7	Sema4b	1.58176	3.49447e-16	9.66144e-15
ENSMUSG00000021950.15	chr14	Anxa8	1.46762	2.89767e-06	2.33752e-05
ENSMUSG00000019797.11	chr10	1700021F05Rik	1.05071	1.12501e-08	1.28003e-07
ENSMUSG00000021221.15	chr12	Dpf3	2.47372	7.65701e-07	6.72346e-06
ENSMUSG00000021235.13	chr12	Coq6	1.44412	2.12377e-17	6.63553e-16
ENSMUSG00000024592.15	chr18	C330018D20Rik	1.06767	8.00914e-06	5.95075e-05
ENSMUSG00000021420.13	chr13	Fars2	1.08786	1.10578e-09	1.42545e-08
ENSMUSG00000110949.1	chr19	Nudt8	1.10332	3.86075e-06	3.04773e-05
ENSMUSG00000032355.16	chr9	Mlip	3.06787	3.88233e-12	6.90125e-11
ENSMUSG00000035772.11	chr2	Mrps2	1.15097	1.05936e-10	1.55598e-09
ENSMUSG00000046080.17	chr6	Clec9a	1.38899	0.0129474	0.0419961
ENSMUSG00000075704.16	chr16	Txnrd2	1.29712	1.03414e-12	1.99701e-11
ENSMUSG00000085272.7	chr7	Sbk3	3.32492	2.37452e-20	9.67167e-19
ENSMUSG00000055900.14	chr4	Tmem69	1.09079	5.88755e-06	4.4893e-05
ENSMUSG00000026610.13	chr1	Esrrg	2.44788	3.66859e-11	5.74219e-10
ENSMUSG00000032081.10	chr9	Apoc3	2.87779	1.03304e-05	7.56938e-05
ENSMUSG00000029432.12	chr5	Nipsnap2	1.00885	2.56264e-08	2.7664e-07
ENSMUSG00000006717.7	chr13	Acot13	1.3013	3.96583e-14	8.87186e-13
ENSMUSG00000035885.5	chr19	Cox8a	1.47233	2.43385e-08	2.64503e-07
ENSMUSG00000025428.15	chr18	Atp5a1	1.77493	2.64765e-07	2.48224e-06
ENSMUSG00000003484.4	chr8	Cyp4f18	1.27871	0.00162597	0.00708943
ENSMUSG00000019767.12	chr10	Ccdc170	1.63973	0.00099516	0.00461141
ENSMUSG00000028773.8	chr4	Fabp3	2.31523	7.15221e-39	1.04e-36
ENSMUSG00000038235.4	chr1	F11r	1.19037	3.58313e-12	6.42444e-11
ENSMUSG00000038084.16	chr16	Opa1	1.14847	3.10521e-10	4.27584e-09
ENSMUSG00000023044.2	chr15	Csad	1.14194	1.72951e-08	1.91683e-07
ENSMUSG00000037353.9	chr15	Letmd1	1.94702	2.69639e-18	9.26907e-17
ENSMUSG00000026824.11	chr2	Kcnj3	5.07366	5.14186e-39	7.5523e-37
ENSMUSG00000014606.14	chr11	Slc25a11	1.09151	8.28645e-09	9.57816e-08
ENSMUSG00000022236.10	chr15	Ropn1l	1.68945	0.00158734	0.00695224
ENSMUSG00000041361.13	chr9	Myzap	1.59098	6.06745e-12	1.04907e-10
ENSMUSG00000052921.13	chr11	Arhgef15	1.25084	1.61916e-13	3.40726e-12
ENSMUSG00000037071.3	chr19	Scd1	2.95211	2.68193e-09	3.29375e-08
ENSMUSG00000033610.16	chr19	Pank1	2.51255	4.93749e-41	7.88968e-39
ENSMUSG00000039914.6	chr10	Coq10a	1.11512	2.20062e-10	3.0798e-09
ENSMUSG00000073988.13	chr4	Ttpa	1.57032	0.000618554	0.00301118
ENSMUSG00000050493.8	chr4	Fam167b	1.52697	0.00639004	0.0232876
ENSMUSG00000114432.1	chr13	Gm49391	1.83277	9.62946e-25	5.71518e-23
ENSMUSG00000028893.8	chr4	Sesn2	1.12276	1.35943e-08	1.5288e-07
ENSMUSG00000037944.8	chr11	Ccr7	2.50278	0.000252379	0.00136934
ENSMUSG00000029446.14	chr5	Psph	1.11588	3.70714e-06	2.93444e-05
ENSMUSG00000054200.7	chr19	Ffar4	2.6606	1.82931e-21	8.23528e-20
ENSMUSG00000040026.8	chr7	Saa3	4.17063	5.96037e-22	2.84163e-20
ENSMUSG00000022309.9	chr15	Angpt1	1.58751	1.31028e-08	1.47582e-07
ENSMUSG00000047798.15	chr11	Cd300lf	3.31438	9.99491e-07	8.6458e-06
ENSMUSG00000027371.10	chr2	Fahd2a	1.10575	4.20821e-08	4.42775e-07
ENSMUSG00000021699.17	chr13	Pde4d	1.81463	2.04206e-24	1.17366e-22
ENSMUSG00000031059.9	chrX	Ndufb11	1.15427	8.13455e-08	8.18578e-07
ENSMUSG00000041957.15	chr16	Pkp2	1.69406	1.73117e-07	1.66598e-06
ENSMUSG00000004043.14	chr11	Stat5a	1.05026	6.26413e-10	8.28061e-09
ENSMUSG00000091345.9	chr9	Col6a5	1.27508	0.000514355	0.00255788
ENSMUSG00000026832.12	chr2	Cytip	1.54706	1.02719e-05	7.53601e-05
ENSMUSG00000028655.11	chr4	Mfsd2a	3.8129	3.49161e-27	2.4888e-25
ENSMUSG00000028927.6	chr4	Padi2	1.4218	0.000239728	0.0013046
ENSMUSG00000033060.16	chr14	Lmo7	1.22391	4.21679e-10	5.66694e-09
ENSMUSG00000024304.14	chr18	Cdh2	1.67882	2.80414e-09	3.44093e-08
ENSMUSG00000019906.15	chr10	Lin7a	2.33209	0.0026535	0.0108444
ENSMUSG00000074151.13	chr8	Nlrc5	1.40278	5.19004e-12	9.03813e-11
ENSMUSG00000039058.11	chr3	Ak5	1.37882	0.000201718	0.0011174
ENSMUSG00000022041.10	chr14	Chrna2	1.99116	9.93941e-05	0.000595504
ENSMUSG00000072949.6	chr12	Acot1	1.43659	2.09733e-05	0.0001444
ENSMUSG00000036526.8	chr5	Card11	1.91385	0.00102516	0.00472182
ENSMUSG00000050856.16	chr5	Atp5k	1.3655	1.49883e-10	2.13671e-09
ENSMUSG00000052013.15	chr16	Btla	1.90589	0.000247906	0.00134608
ENSMUSG00000018677.9	chr11	Slc25a39	1.19239	6.70168e-08	6.8194e-07
ENSMUSG00000022244.7	chr15	Amacr	1.21989	6.56807e-08	6.70996e-07
ENSMUSG00000020988.9	chr12	L2hgdh	1.0265	3.52801e-06	2.80179e-05
ENSMUSG00000032942.14	chr7	Ucp3	3.1096	8.86768e-66	6.14024e-63
ENSMUSG00000074736.10	chr2	Syndig1	1.54085	0.0021638	0.00908048
ENSMUSG00000023078.6	chr5	Cxcl13	2.52802	7.24993e-07	6.38143e-06
ENSMUSG00000000628.10	chr6	Hk2	1.8592	2.77063e-18	9.4844e-17
ENSMUSG00000001249.14	chr7	Hpn	1.12592	0.00946297	0.0323387
ENSMUSG00000060470.7	chr8	Adgrg3	1.66955	3.52833e-05	0.000232783
ENSMUSG00000049892.7	chr11	Rasd1	2.62301	1.66318e-49	4.09904e-47
ENSMUSG00000020022.17	chr10	Ndufa12	1.26607	4.31952e-13	8.66346e-12
ENSMUSG00000025153.9	chr11	Fasn	3.06567	1.76678e-11	2.89963e-10
ENSMUSG00000041616.9	chr4	Nppa	7.05099	7.30379e-75	9.37453e-72
ENSMUSG00000025277.14	chr14	Abhd6	1.10605	5.32648e-08	5.51262e-07
ENSMUSG00000096225.7	chr3	Lhx8	1.69285	0.00126159	0.00565849
ENSMUSG00000066839.12	chr9	Ecsit	1.02013	1.45978e-09	1.85872e-08
ENSMUSG00000038295.14	chr5	Atg9b	1.98634	7.81046e-07	6.85407e-06
ENSMUSG00000019866.15	chr10	Crybg1	1.39424	1.33248e-06	1.12846e-05
ENSMUSG00000025488.9	chr7	Cox8b	2.80531	4.9583e-35	6.16227e-33
ENSMUSG00000031698.14	chr8	Mylk3	4.06406	3.05475e-40	4.67569e-38
ENSMUSG00000043505.8	chr6	Gimap5	1.49891	1.0996e-05	8.0187e-05
ENSMUSG00000028553.12	chr4	Angptl3	2.51177	0.000347961	0.00182266
ENSMUSG00000038526.14	chr3	Car14	3.03077	5.35459e-19	1.94167e-17
ENSMUSG00000041912.12	chr3	Tdrkh	1.59391	8.08081e-07	7.06573e-06
ENSMUSG00000026621.13	chr1	Marc1	2.42166	7.96542e-12	1.36265e-10
ENSMUSG00000058997.8	chr14	Vwa8	1.44781	1.11857e-12	2.15433e-11
ENSMUSG00000026347.13	chr1	Tmem163	4.81099	2.70274e-13	5.52749e-12
ENSMUSG00000029036.18	chr4	Atad3a	1.01935	4.00639e-09	4.85474e-08
ENSMUSG00000064065.15	chr10	Ipcef1	1.99177	0.00385484	0.0150438
ENSMUSG00000035042.2	chr11	Ccl5	2.09311	8.87577e-05	0.000537899
ENSMUSG00000041733.10	chr5	Coq5	1.1741	3.62504e-12	6.49158e-11
ENSMUSG00000045087.8	chr9	S1pr5	3.58462	3.8623e-12	6.87414e-11
ENSMUSG00000032898.9	chr5	Fbxo21	1.5245	9.06591e-16	2.39251e-14
ENSMUSG00000041362.17	chr19	Shtn1	1.15442	3.45308e-06	2.74378e-05
ENSMUSG00000040112.9	chr6	Mrps35	1.05184	1.56033e-09	1.97982e-08
ENSMUSG00000057715.13	chr1	A830018L16Rik	2.57893	1.32903e-14	3.14235e-13
ENSMUSG00000044221.14	chr5	Grsf1	1.07171	2.19565e-09	2.73114e-08
ENSMUSG00000000317.11	chr11	Bcl6b	1.41085	1.155e-10	1.69132e-09
ENSMUSG00000032315.6	chr9	Cyp1a1	2.93714	3.36397e-10	4.60131e-09
ENSMUSG00000042978.11	chr7	Sbk1	1.58532	6.8156e-20	2.67853e-18
ENSMUSG00000074272.10	chr7	Ceacam1	1.42383	6.69108e-09	7.81486e-08
ENSMUSG00000018983.9	chr4	E2f2	1.33064	0.000317169	0.00167768
ENSMUSG00000001123.15	chr11	Lgals9	1.18653	1.05344e-10	1.54907e-09
ENSMUSG00000041538.16	chr17	H2-Ob	1.80223	2.89473e-05	0.000193974
ENSMUSG00000035936.6	chr13	Aldh5a1	1.14114	2.8664e-09	3.51436e-08
ENSMUSG00000027716.13	chr3	Trpc3	1.67963	0.000335515	0.00176574
ENSMUSG00000051596.13	chr5	Otop1	3.08209	1.88726e-62	9.80096e-60
ENSMUSG00000023019.12	chr15	Gpd1	3.15451	7.16524e-16	1.92232e-14
ENSMUSG00000030222.13	chr6	Rerg	1.48024	0.000262156	0.00141763
ENSMUSG00000041220.10	chr3	Elovl6	2.72649	5.57023e-27	3.85699e-25
ENSMUSG00000030047.14	chr6	Arhgap25	1.02869	0.000975997	0.00452839
ENSMUSG00000033486.14	chr2	Catsper2	1.25967	0.000546681	0.00269742
ENSMUSG00000020268.14	chr11	Lyrm7	1.51859	6.47129e-07	5.73774e-06
ENSMUSG00000035186.6	chr17	Ubd	3.0067	3.71864e-07	3.41368e-06
ENSMUSG00000022577.17	chr15	Ly6h	2.49196	0.000167826	0.00095252
ENSMUSG00000064202.15	chr19	4430402I18Rik	1.16957	0.000127507	0.000742822
ENSMUSG00000040592.11	chr11	Cd79b	1.98784	1.11926e-05	8.14984e-05
ENSMUSG00000037686.6	chr12	Aspg	3.25464	3.87886e-65	2.45229e-62
ENSMUSG00000030470.15	chr7	Csrp3	4.86128	1.8971e-85	4.59763e-82
ENSMUSG00000021273.11	chr14	Fdft1	1.26025	4.67759e-13	9.34297e-12
ENSMUSG00000056025.12	chr3	Clca3a1	1.6554	4.57763e-07	4.15761e-06
ENSMUSG00000032093.7	chr9	Cd3e	2.27346	0.000782292	0.00370894
ENSMUSG00000022865.14	chr16	Cxadr	2.89224	3.25402e-21	1.42951e-19
ENSMUSG00000063882.12	chr4	Uqcrh	1.19253	2.37281e-06	1.93728e-05
ENSMUSG00000039670.2	chr11	Oxld1	1.40558	1.49459e-07	1.45079e-06
ENSMUSG00000024683.6	chr19	Mrpl16	1.08797	2.6806e-09	3.29375e-08
ENSMUSG00000020121.15	chr10	Srgap1	1.05249	0.00136093	0.00606288
ENSMUSG00000025069.15	chr19	Gsto2	1.97746	6.03156e-06	4.58707e-05
ENSMUSG00000005514.14	chr5	Por	1.0845	5.91453e-06	4.50278e-05
ENSMUSG00000022437.7	chr15	Samm50	1.16038	1.17721e-07	1.16289e-06
ENSMUSG00000022210.7	chr14	Dhrs4	1.02946	9.72682e-10	1.26363e-08
ENSMUSG00000030162.14	chr6	Olr1	3.31388	8.4859e-07	7.41547e-06
ENSMUSG00000005470.8	chr8	Asf1b	1.25633	0.00776851	0.0274208
ENSMUSG00000061540.3	chr4	Orm2	2.71443	6.96995e-05	0.000432197
ENSMUSG00000027774.16	chr3	Gfm1	1.1489	1.88228e-11	3.07877e-10
ENSMUSG00000025006.17	chr19	Sorbs1	1.21919	2.49258e-10	3.47171e-09
ENSMUSG00000020839.16	chr11	Tmigd1	1.67026	0.00285445	0.0115617
ENSMUSG00000070738.10	chr1	Dgkd	1.02652	6.15639e-07	5.47859e-06
ENSMUSG00000028179.12	chr3	Cth	1.82347	1.83393e-05	0.000127961
ENSMUSG00000063458.13	chr14	Lrmda	1.38754	0.000383672	0.00198752
ENSMUSG00000024526.9	chr18	Cidea	2.98446	5.12331e-26	3.35577e-24
ENSMUSG00000078532.9	chr4	Nkain1	1.27488	0.000517081	0.00256792
ENSMUSG00000024334.9	chr17	H2-Oa	2.58723	0.000662455	0.00319919
ENSMUSG00000020190.13	chr10	Mknk2	1.12765	1.63023e-05	0.000114795
ENSMUSG00000070493.3	chr5	Chchd2	1.14272	1.92372e-06	1.59754e-05
ENSMUSG00000002204.9	chr7	Napsa	1.68087	2.35533e-05	0.000161247
ENSMUSG00000040247.6	chr19	Tbc1d10c	1.10575	0.00428225	0.0164772
ENSMUSG00000061474.11	chr13	Mrps36	1.41868	3.53333e-12	6.35083e-11
ENSMUSG00000011752.7	chr19	Pgam1	1.25705	2.0107e-12	3.70565e-11
ENSMUSG00000070371.11	chr7	Prss36	1.01275	2.65022e-05	0.000179241
ENSMUSG00000006445.3	chr4	Epha2	1.06727	0.000181731	0.00101872
ENSMUSG00000051727.14	chr7	Kctd14	2.22504	0.000387755	0.00200439
ENSMUSG00000037337.11	chr7	Map4k1	1.19975	0.00330165	0.0131349
ENSMUSG00000015217.11	chrX	Hmgb3	1.52157	5.37262e-09	6.36183e-08
ENSMUSG00000002033.14	chr9	Cd3g	1.57986	0.00898274	0.0309179
ENSMUSG00000028347.14	chr4	Tmeff1	2.2761	9.47791e-13	1.84743e-11
ENSMUSG00000028024.14	chr3	Enpep	1.01989	1.07922e-07	1.07559e-06
ENSMUSG00000101152.1	chr9	Gm28305	1.39748	1.96199e-07	1.87078e-06
ENSMUSG00000002289.16	chr17	Angptl4	1.70177	3.049e-15	7.73745e-14
ENSMUSG00000020357.3	chr11	Flt4	1.26593	1.18797e-07	1.17035e-06
ENSMUSG00000051048.17	chr7	P4ha3	2.26836	1.39155e-10	2.00144e-09
ENSMUSG00000000384.15	chr11	Tbrg4	1.01494	1.64373e-09	2.07659e-08
ENSMUSG00000032482.9	chr9	Cspg5	2.25771	2.11139e-09	2.62857e-08
ENSMUSG00000038422.2	chr4	Hdhd3	1.35441	1.32218e-05	9.48485e-05
ENSMUSG00000045776.3	chr14	Lrtm1	2.38912	4.17306e-09	5.0441e-08
ENSMUSG00000021606.8	chr13	Ndufs6	1.16339	8.52365e-11	1.2712e-09
ENSMUSG00000030246.11	chr6	Ldhb	1.58377	1.61952e-11	2.67304e-10
ENSMUSG00000022450.6	chr15	Ndufa6	1.10991	3.70492e-08	3.93335e-07
ENSMUSG00000042148.8	chr11	Cox10	1.23845	5.16467e-10	6.88354e-09
ENSMUSG00000020456.17	chr11	Ogdh	1.83204	4.5939e-09	5.50699e-08
ENSMUSG00000026032.8	chr1	Ndufb3	1.21232	7.36697e-11	1.10664e-09
ENSMUSG00000061232.16	chr17	H2-K1	1.06875	0.00027077	0.00145757
ENSMUSG00000051910.13	chr7	Sox6	1.20527	4.39647e-09	5.28339e-08
ENSMUSG00000021223.13	chr12	Papln	1.31289	0.000291341	0.00155464
ENSMUSG00000005882.18	chr2	Uqcc1	1.17423	1.06586e-11	1.80008e-10
ENSMUSG00000029322.12	chr5	Plac8	1.29463	6.74232e-07	5.95988e-06
ENSMUSG00000038178.16	chr11	Slc43a2	1.03431	4.04752e-09	4.9005e-08
ENSMUSG00000085795.8	chr8	Zfp703	1.07818	1.39076e-08	1.56042e-07
ENSMUSG00000040048.14	chr17	Ndufb10	1.09585	2.82207e-07	2.63895e-06
ENSMUSG00000020052.9	chr10	Ascl1	2.76746	0.000367537	0.00191143
ENSMUSG00000109293.1	chr3	Dcst2	1.77805	0.00012392	0.000723371
ENSMUSG00000041012.4	chr9	Cmtm8	1.47958	0.00113033	0.0051427
ENSMUSG00000022797.16	chr16	Tfrc	1.14818	2.90419e-09	3.5577e-08
ENSMUSG00000091898.8	chr14	Tnnc1	3.59341	5.921e-44	1.17942e-41
ENSMUSG00000029167.13	chr5	Ppargc1a	2.73534	2.64127e-34	3.02415e-32
ENSMUSG00000029136.9	chr5	Rbks	1.13628	0.004662	0.0177322
ENSMUSG00000029602.11	chr5	Rasal1	2.73667	0.000230985	0.00126317
ENSMUSG00000048351.14	chr4	Coa7	1.05748	4.56449e-05	0.000293034
ENSMUSG00000031298.15	chrX	Adgrg2	1.00267	2.03616e-05	0.000140721
ENSMUSG00000042797.9	chr7	Aqp11	1.43068	8.64524e-05	0.000526205
ENSMUSG00000058216.13	chr19	Gstp3	2.64275	0.000196095	0.00108999
ENSMUSG00000040809.10	chr3	Chil3	2.51045	7.196e-05	0.000445264
ENSMUSG00000035142.18	chr12	Nubpl	1.31183	6.35519e-06	4.81557e-05
ENSMUSG00000025934.15	chr1	Gsta3	1.10478	1.76943e-07	1.69943e-06
ENSMUSG00000020153.14	chr10	Ndufs7	1.23056	2.67851e-09	3.29375e-08
ENSMUSG00000001436.15	chr10	Slc19a1	1.16605	1.80242e-07	1.72997e-06
ENSMUSG00000021175.15	chr12	Cdca7l	1.73483	6.21376e-05	0.000389458
ENSMUSG00000027483.7	chr2	Bpifa1	9.45656	1.56751e-102	7.5977e-99
ENSMUSG00000003464.13	chr1	Pex19	1.00567	1.38952e-06	1.17266e-05
ENSMUSG00000064368.1	chrM	mt-Nd6	2.09254	1.19544e-22	6.12075e-21
ENSMUSG00000021090.16	chr12	Lrrc9	2.52263	1.51047e-05	0.000107192
ENSMUSG00000038459.10	chr7	Abhd17c	1.30564	5.48336e-08	5.65887e-07
ENSMUSG00000000204.16	chr11	Slfn4	2.55503	1.27727e-07	1.25407e-06
ENSMUSG00000020642.13	chr12	Rnf144a	1.15462	3.64114e-11	5.70537e-10
ENSMUSG00000050860.6	chr11	Phospho1	2.31644	3.69802e-35	4.63559e-33
ENSMUSG00000021298.8	chr12	Gpr132	1.39229	0.000832687	0.00392738
ENSMUSG00000004069.17	chr16	Dnaja3	1.22745	2.32566e-10	3.24855e-09
ENSMUSG00000060487.7	chr10	Samd5	1.07373	0.00206697	0.00872952
ENSMUSG00000043648.7	chr11	Pld6	3.15269	4.50288e-06	3.50324e-05
ENSMUSG00000059852.7	chr18	Kcng2	2.94519	1.90649e-08	2.09541e-07
ENSMUSG00000078772.2	chr4	Gm12353	1.38908	2.7961e-06	2.26129e-05
ENSMUSG00000022696.17	chr16	Sidt1	3.43106	2.96821e-05	0.000198531
ENSMUSG00000027859.10	chr3	Ngf	1.13751	0.000126474	0.000737391
ENSMUSG00000042115.4	chr1	Klhdc8a	3.33823	4.59896e-09	5.50852e-08
ENSMUSG00000002100.15	chr2	Mybpc3	4.93034	7.58572e-111	5.5152e-107
ENSMUSG00000029017.13	chr5	Pmpcb	1.04907	5.74844e-09	6.77375e-08
ENSMUSG00000020917.17	chr11	Acly	2.37609	2.02533e-12	3.72318e-11
ENSMUSG00000001100.10	chr11	Poldip2	1.05932	4.49446e-08	4.69835e-07
ENSMUSG00000018168.8	chr11	Ikzf3	2.49597	4.38471e-05	0.000282741
ENSMUSG00000034829.8	chr8	Nxnl1	2.83657	4.2726e-06	3.33483e-05
ENSMUSG00000064246.10	chr1	Chil1	1.80627	0.000338607	0.00178136
ENSMUSG00000050578.10	chr9	Mmp13	2.6329	1.50128e-06	1.26186e-05
ENSMUSG00000070730.11	chr2	Rmdn3	1.34209	8.60172e-15	2.0674e-13
ENSMUSG00000031438.11	chrX	Rnf128	3.04861	4.64307e-08	4.84325e-07
ENSMUSG00000103766.5	chr3	Gm38392	1.23929	0.00474943	0.0180082
ENSMUSG00000001983.7	chr11	Taco1	1.36372	3.37351e-08	3.60163e-07
ENSMUSG00000047696.16	chr3	Ccdc144b	1.96526	0.000877314	0.00412182
ENSMUSG00000038121.6	chr18	Fam210a	1.18743	9.14786e-12	1.55396e-10
ENSMUSG00000044505.5	chr3	Lingo4	2.12104	0.0011675	0.00529194
ENSMUSG00000023349.14	chr6	Clec4n	1.29417	0.000240473	0.00130718
ENSMUSG00000025980.14	chr1	Hspd1	1.27228	4.38371e-08	4.59641e-07
ENSMUSG00000026068.11	chr1	Il18rap	2.11511	0.000638785	0.00310033
ENSMUSG00000063428.8	chr10	Ddo	1.39378	4.02481e-14	8.98999e-13
ENSMUSG00000019990.15	chr10	Pde7b	1.23995	2.4387e-08	2.64833e-07
ENSMUSG00000031781.14	chr8	Ciapin1	1.10816	1.16023e-10	1.69557e-09
ENSMUSG00000022340.15	chr15	Sybu	1.77007	5.63218e-07	5.03672e-06
ENSMUSG00000020087.5	chr10	Tysnd1	1.03307	8.39838e-10	1.09821e-08
ENSMUSG00000022129.4	chr14	Dct	2.20641	0.00086732	0.00408014
ENSMUSG00000061436.15	chr6	Hipk2	1.12747	3.03208e-07	2.82443e-06
ENSMUSG00000063060.6	chr14	Sox7	1.23594	1.5903e-07	1.53856e-06
ENSMUSG00000046516.10	chr16	Cox17	1.13256	2.05493e-10	2.89542e-09
ENSMUSG00000030468.12	chr7	Siglecg	2.30643	5.93283e-05	0.000372976
ENSMUSG00000040133.2	chr2	Gpr176	1.50656	3.4821e-05	0.000230151
ENSMUSG00000027359.16	chr2	Slc27a2	3.76745	1.42939e-89	4.15696e-86
ENSMUSG00000020538.15	chr11	Srebf1	1.17892	6.83817e-07	6.0336e-06
ENSMUSG00000056290.16	chr19	Ms4a4b	2.88903	1.27708e-06	1.08407e-05
ENSMUSG00000039989.7	chr11	Cbx4	1.19966	1.48659e-12	2.78205e-11
ENSMUSG00000028023.16	chr3	Pitx2	3.45031	3.36054e-05	0.000222724
ENSMUSG00000022534.14	chr16	Mefv	2.1406	0.00408386	0.0158016
ENSMUSG00000048787.13	chr7	Dcun1d3	1.20008	2.33724e-12	4.25887e-11
ENSMUSG00000030411.16	chr7	Nova2	1.55125	5.20971e-08	5.39946e-07
ENSMUSG00000019577.6	chr6	Pdk4	2.77289	4.5853e-20	1.83677e-18
ENSMUSG00000039087.17	chr13	Rreb1	1.1178	3.38551e-11	5.34514e-10
ENSMUSG00000040016.16	chr3	Ptger3	1.55841	4.13435e-15	1.03473e-13
ENSMUSG00000004707.14	chr1	Ly9	1.51241	0.000796239	0.00376524
ENSMUSG00000030695.16	chr7	Aldoa	1.66317	2.09414e-06	1.72722e-05
ENSMUSG00000021091.8	chr12	Serpina3n	1.46652	3.00879e-11	4.79199e-10
ENSMUSG00000048007.4	chrX	Timm8a1	1.22512	0.000747948	0.00356558
ENSMUSG00000036523.16	chr12	Greb1	2.13455	6.7007e-08	6.8194e-07
ENSMUSG00000033429.10	chr7	Mcee	1.0466	2.03608e-09	2.54353e-08
ENSMUSG00000067149.6	chr5	Jchain	3.12026	7.33917e-22	3.48755e-20
ENSMUSG00000039304.11	chr3	Tnfsf10	1.60495	3.44631e-13	6.9601e-12
ENSMUSG00000022523.10	chr16	Fgf12	2.83071	6.25013e-10	8.26962e-09
ENSMUSG00000048138.10	chr19	Dmrt2	2.48984	4.57568e-05	0.000293623
ENSMUSG00000019368.13	chr11	Sec14l4	3.01471	1.90715e-17	6.04181e-16
ENSMUSG00000020277.10	chr10	Pfkl	1.79917	6.04171e-16	1.62992e-14
ENSMUSG00000023089.12	chr6	Ndufa5	1.179	3.74839e-11	5.85127e-10
ENSMUSG00000035674.13	chr7	Ndufa3	1.10377	1.4359e-09	1.83153e-08
ENSMUSG00000074064.6	chr8	Mlycd	1.07083	2.17281e-10	3.04382e-09
ENSMUSG00000035828.11	chr15	Pim3	1.3198	2.4038e-13	4.95095e-12
ENSMUSG00000001211.15	chr10	Agpat3	1.27895	8.73226e-08	8.75695e-07
ENSMUSG00000031351.15	chrX	Zfp185	1.01286	0.000307022	0.00162875
ENSMUSG00000044827.10	chr5	Tlr1	1.22072	0.00182619	0.00783554
ENSMUSG00000028268.14	chr3	Gbp3	1.36919	2.48969e-15	6.3737e-14
ENSMUSG00000038007.14	chr4	Acer2	1.72499	3.59831e-23	1.93074e-21
ENSMUSG00000079012.11	chr12	Serpina3m	2.59786	5.20519e-05	0.000330952
ENSMUSG00000028264.16	chr4	Spaca1	1.57316	0.00785241	0.0276403
ENSMUSG00000047511.6	chr11	Olfr1396	2.75346	0.000454984	0.00230199
ENSMUSG00000050075.8	chr3	Gpr171	2.10285	0.00398657	0.015479
ENSMUSG00000030325.16	chr6	Klrb1c	2.60617	0.00184898	0.00791932
ENSMUSG00000064360.1	chrM	mt-Nd3	1.28089	1.54195e-06	1.29454e-05
ENSMUSG00000022270.16	chr15	Retreg1	1.13394	3.53318e-05	0.000232892
ENSMUSG00000016194.14	chr1	Hsd11b1	1.11092	1.98067e-10	2.80165e-09
ENSMUSG00000032357.12	chr9	Tinag	2.27005	0.000385563	0.0019959
ENSMUSG00000027605.18	chr2	Acss2	2.03737	2.88063e-18	9.83267e-17
ENSMUSG00000021906.14	chr14	Oxnad1	1.08754	4.69419e-10	6.27374e-09
ENSMUSG00000035105.5	chr12	Egln3	1.3549	3.84209e-08	4.05721e-07
ENSMUSG00000070424.12	chr7	Art5	2.21273	0.000272156	0.00146354
ENSMUSG00000038963.15	chr2	Slco4a1	2.52873	4.97712e-09	5.91277e-08
ENSMUSG00000020591.11	chr12	Ntsr2	1.73917	0.00499379	0.0188414
ENSMUSG00000095464.1	chr16	Gm21987	1.23829	1.51985e-12	2.84063e-11
ENSMUSG00000035226.5	chr2	Rims4	2.59864	2.15353e-11	3.48326e-10
ENSMUSG00000028690.4	chr4	Mmachc	1.1864	2.08994e-08	2.27981e-07
ENSMUSG00000043740.15	chr17	B430306N03Rik	2.06241	0.00254628	0.0104533
ENSMUSG00000078945.10	chr13	Naip2	1.0217	0.00330247	0.0131349
ENSMUSG00000045730.4	chr18	Adrb2	1.02862	0.000176035	0.000992144
ENSMUSG00000074646.10	chr2	6430550D23Rik	1.24683	0.000673426	0.00324033
ENSMUSG00000028071.12	chr3	Sh2d2a	1.61333	0.014532	0.0461274
ENSMUSG00000042476.12	chr5	Abcb4	1.42153	0.000724122	0.00346136
ENSMUSG00000069793.12	chr11	Slfn9	1.09801	0.0013488	0.00601437
ENSMUSG00000041046.7	chr11	Ramp3	1.99846	0.000891522	0.00418051
ENSMUSG00000025190.13	chr19	Got1	1.38123	8.45979e-13	1.65341e-11
ENSMUSG00000032501.9	chr15	Trib1	1.55058	9.3187e-20	3.61342e-18
ENSMUSG00000015314.10	chr1	Slamf6	2.07494	0.00453583	0.0173202
ENSMUSG00000030433.15	chr7	Sbk2	3.13752	4.919e-11	7.57702e-10
ENSMUSG00000078606.8	chr7	Gm4070	1.7097	0.000105119	0.000626446
ENSMUSG00000030739.18	chr7	Myh14	2.08689	4.37006e-14	9.71637e-13
ENSMUSG00000050762.5	chr17	Prss27	2.82137	7.40761e-05	0.000456755
ENSMUSG00000037216.5	chr1	Lipt1	1.05081	0.000366822	0.00190839
ENSMUSG00000024120.12	chr17	Lrpprc	1.10825	1.35161e-10	1.94591e-09
ENSMUSG00000066154.11	chr4	Mup3	2.70776	2.85513e-06	2.30519e-05
ENSMUSG00000005251.15	chr16	Ripk4	2.05819	0.000219435	0.00120499
ENSMUSG00000034566.10	chr11	Atp5h	1.00222	1.98249e-05	0.000137404
ENSMUSG00000030830.18	chr7	Itgal	2.18781	6.16516e-11	9.38719e-10
ENSMUSG00000022820.4	chr16	Ndufb4	1.28356	8.47137e-12	1.44241e-10
ENSMUSG00000037613.16	chr7	Tnfrsf23	1.09429	0.000322654	0.00170422
ENSMUSG00000036306.13	chr8	Lzts1	1.43659	0.00243447	0.0100368
ENSMUSG00000029516.19	chr5	Cit	1.16171	0.00414587	0.0159907
ENSMUSG00000029445.13	chr5	Hpd	2.84029	1.69963e-05	0.00011922
ENSMUSG00000044562.12	chr7	Rasip1	1.03327	1.40635e-09	1.79699e-08
ENSMUSG00000095788.6	chr3	Sirpb1a	2.46035	0.000867177	0.00408014
ENSMUSG00000056043.5	chr7	Rgs9bp	2.91651	1.71011e-05	0.000119782
ENSMUSG00000032094.8	chr9	Cd3d	1.85014	0.0086581	0.0299827
ENSMUSG00000046480.6	chr9	Scn4b	2.42398	1.11909e-11	1.8856e-10
ENSMUSG00000021456.8	chr13	Fbp2	2.73648	4.19821e-14	9.34858e-13
ENSMUSG00000092124.1	chr18	B930094E09Rik	1.44923	0.00726084	0.0258965
ENSMUSG00000027952.16	chr3	Pmvk	1.13994	1.54641e-11	2.56401e-10
ENSMUSG00000008136.14	chr1	Fhl2	1.09607	5.6336e-10	7.47429e-09
ENSMUSG00000044361.16	chr15	BC024139	2.66466	0.000431839	0.00220484
ENSMUSG00000021044.15	chr12	Adck1	1.00324	1.51905e-07	1.47257e-06
ENSMUSG00000028127.10	chr3	Abcd3	1.04603	2.13273e-06	1.75506e-05
ENSMUSG00000035849.14	chr11	Krt222	2.27991	7.81543e-06	5.82791e-05
ENSMUSG00000027401.9	chr2	Tgm3	1.95206	8.53332e-11	1.27134e-09
ENSMUSG00000025885.18	chr18	Myo5b	2.75307	3.16499e-19	1.17403e-17
ENSMUSG00000078763.2	chr11	Slfn1	1.67102	0.000761431	0.00361829
ENSMUSG00000033355.6	chr16	Rtp4	1.57887	1.0923e-12	2.10652e-11
ENSMUSG00000000782.16	chr11	Tcf7	1.37337	0.00155848	0.00683617
ENSMUSG00000033405.4	chr14	Nudt15	1.53932	0.00021848	0.0012011
ENSMUSG00000000632.13	chr11	Sez6	2.81437	2.01275e-05	0.000139368
ENSMUSG00000038522.7	chr10	Mfsd4b1	1.65973	5.58995e-06	4.27808e-05
ENSMUSG00000031779.3	chr8	Ccl22	3.68437	3.95832e-06	3.11629e-05
ENSMUSG00000074677.11	chr3	Sirpb1c	3.37808	2.60794e-05	0.000176875
ENSMUSG00000026692.12	chr1	Fmo4	1.01216	0.00241256	0.00996905
ENSMUSG00000023505.13	chr6	Cdca3	1.23601	0.00137032	0.00610285
ENSMUSG00000104713.4	chr5	Gbp6	1.46992	1.33555e-11	2.22709e-10
ENSMUSG00000018428.15	chr11	Akap1	1.46901	2.21286e-12	4.04744e-11
ENSMUSG00000038583.13	chr10	Pln	3.14231	7.93521e-60	3.3937e-57
ENSMUSG00000059022.15	chr6	Kcp	1.18415	0.000374457	0.00194463
ENSMUSG00000020014.17	chr10	Cfap54	2.56636	0.000405235	0.00208511
ENSMUSG00000037108.13	chr5	Zcwpw1	1.19305	0.00115665	0.00524931
ENSMUSG00000098132.1	chr7	Rassf10	1.15361	0.0129288	0.0419544
ENSMUSG00000006784.14	chr11	Ttc25	2.34228	7.06745e-19	2.52501e-17
ENSMUSG00000070570.5	chr7	Slc17a7	2.9032	7.87243e-15	1.91426e-13
ENSMUSG00000040136.10	chr7	Abcc8	2.87442	3.57663e-12	6.42071e-11
ENSMUSG00000098112.8	chr15	Bin2	1.27687	0.000168389	0.00095497
ENSMUSG00000052142.15	chr17	Rasal3	1.24561	0.00153861	0.00676532
ENSMUSG00000046215.3	chr11	Rprml	1.68174	0.0109923	0.0366267
ENSMUSG00000037872.5	chr1	Ackr1	1.19121	7.21125e-05	0.000445828
ENSMUSG00000015090.13	chr2	Ptgds	2.53908	3.417e-11	5.389e-10
ENSMUSG00000000673.9	chr17	Haao	2.38824	0.000436558	0.00222721
ENSMUSG00000037318.10	chr1	Traf3ip3	1.59012	0.00208022	0.00878039
ENSMUSG00000029683.7	chr6	Lmod2	3.9083	2.57816e-34	2.97532e-32
ENSMUSG00000035283.5	chr19	Adrb1	2.21874	1.90058e-13	3.97074e-12
ENSMUSG00000034645.14	chr4	Zyg11a	2.2583	0.00151776	0.00668374
ENSMUSG00000026581.14	chr1	Sell	2.7465	1.00848e-07	1.00786e-06
ENSMUSG00000029699.13	chr5	Ssc4d	1.29275	0.00243371	0.0100365
ENSMUSG00000005220.10	chr5	Corin	3.6327	8.40711e-23	4.38164e-21
ENSMUSG00000027368.6	chr2	Dusp2	1.63113	0.00171615	0.00742916
ENSMUSG00000044288.6	chr4	Cnr1	1.32539	0.000985193	0.00456669
ENSMUSG00000024155.8	chr17	Meiob	3.21663	8.3117e-05	0.00050803
ENSMUSG00000014633.15	chr8	Cmc2	1.02745	3.52243e-05	0.000232499
ENSMUSG00000026784.14	chr2	Pdss1	1.00534	0.00158611	0.00694897
ENSMUSG00000032776.9	chr7	Mctp2	1.84852	0.0111485	0.0370707
ENSMUSG00000005947.11	chr11	Itgae	1.46703	0.00423854	0.0163179
ENSMUSG00000053194.2	chr5	Cib4	3.39515	5.09091e-06	3.923e-05
ENSMUSG00000030785.8	chr7	Cox6a2	3.41413	4.00008e-43	7.36269e-41
ENSMUSG00000054083.8	chr7	Capn12	1.5772	0.00733486	0.0260901
ENSMUSG00000029153.11	chr5	Ociad2	1.49919	0.000362583	0.00188972
ENSMUSG00000033880.11	chr11	Lgals3bp	1.11594	1.46123e-08	1.63571e-07
ENSMUSG00000093930.2	chr13	Hmgcs1	1.19087	1.3061e-10	1.88599e-09
ENSMUSG00000048534.7	chr9	Jaml	1.28819	0.0131566	0.0424976
ENSMUSG00000030353.15	chr6	Tead4	1.30409	0.000795195	0.00376152
ENSMUSG00000058076.12	chr1	Sdhc	1.08164	2.61657e-06	2.12319e-05
ENSMUSG00000019689.4	chr6	Fmc1	1.17563	1.21383e-10	1.76857e-09
ENSMUSG00000028572.13	chr4	Hook1	1.83363	7.44513e-05	0.000458727
ENSMUSG00000028348.7	chr4	Cavin4	1.98137	0.000304094	0.00161439
ENSMUSG00000027843.13	chr3	Ptpn22	1.20501	0.00635199	0.0231605
ENSMUSG00000046245.13	chr5	Pilra	1.21656	0.00336285	0.0133532
ENSMUSG00000031312.5	chrX	Itgb1bp2	2.26846	6.55928e-11	9.93526e-10
ENSMUSG00000027068.6	chr2	Dhrs9	2.45082	3.33705e-10	4.56912e-09
ENSMUSG00000039114.16	chr13	Nrn1	1.07179	0.000421101	0.00215911
ENSMUSG00000081650.1	chr17	Gm16181	2.48877	0.00169314	0.00736022
ENSMUSG00000040498.7	chr7	Igsf23	3.37821	1.25683e-09	1.61302e-08
ENSMUSG00000041476.12	chrX	Smpx	3.47286	3.527e-27	2.50176e-25
ENSMUSG00000038453.17	chr11	Srcin1	1.41668	0.000221747	0.00121677
ENSMUSG00000056501.3	chr2	Cebpb	1.38368	4.20508e-16	1.1537e-14
ENSMUSG00000024910.5	chr19	Ctsw	1.64003	0.0120197	0.0395425
ENSMUSG00000063130.4	chr13	Calml3	2.37899	8.86114e-05	0.000537899
ENSMUSG00000032034.6	chr9	Kcnj5	4.33294	5.0538e-25	3.0877e-23
ENSMUSG00000020059.9	chr10	Sycp3	2.57717	4.40302e-12	7.75112e-11
ENSMUSG00000030144.4	chr6	Clec4d	2.05875	0.000441572	0.00224792
ENSMUSG00000057666.18	chr6	Gapdh	1.25622	6.2874e-05	0.000393226
ENSMUSG00000025597.13	chrX	Klhl4	1.35058	0.000170212	0.000963431
ENSMUSG00000074623.4	chr2	Gm826	2.18795	0.00123339	0.00555771
ENSMUSG00000105096.1	chr5	Gbp10	2.50055	2.49867e-09	3.08956e-08
ENSMUSG00000024331.11	chr18	Dsc2	2.38592	5.3375e-07	4.78794e-06
ENSMUSG00000079362.5	chr5	Gm43302	1.50229	4.08315e-09	4.93953e-08
ENSMUSG00000020090.7	chr10	Npffr1	3.27393	1.76929e-05	0.000123629
ENSMUSG00000039438.7	chr9	Ttc36	2.22722	0.000106274	0.000632035
ENSMUSG00000038276.12	chr5	Asic3	1.93591	0.00056307	0.00276983
ENSMUSG00000095609.2	chr13	Gm21188	1.00741	0.00738616	0.0262212
ENSMUSG00000050663.7	chr10	Trhde	2.07435	0.00517643	0.0194196
ENSMUSG00000032915.6	chr17	Adgre4	1.90636	0.000115475	0.000678707
ENSMUSG00000038259.4	chr2	Gdf5	2.20883	9.79985e-06	7.20787e-05
ENSMUSG00000042249.11	chr5	Grk3	1.0558	4.15687e-10	5.60195e-09
ENSMUSG00000030800.10	chr7	Prss8	2.63404	0.000248585	0.00134926
ENSMUSG00000007097.14	chr1	Atp1a2	1.11779	0.000573984	0.00281874
ENSMUSG00000037904.14	chr12	Ankrd9	1.38026	1.08427e-15	2.84592e-14
ENSMUSG00000021732.14	chr13	Fgf10	1.96381	4.38331e-08	4.59641e-07
ENSMUSG00000022219.10	chr14	Cideb	1.90965	0.000195736	0.00108883
ENSMUSG00000040152.8	chr2	Thbs1	1.30157	1.87792e-09	2.35404e-08
ENSMUSG00000031997.9	chr9	Trpc6	1.59077	0.0122474	0.0401017
ENSMUSG00000020140.15	chr10	Lgr5	2.03325	0.00205609	0.00869065
ENSMUSG00000048852.13	chr11	Gm12185	1.37159	0.00123621	0.00556871
ENSMUSG00000008193.13	chr7	Spib	2.81942	5.58471e-05	0.000353075
ENSMUSG00000035561.5	chr4	Aldh1b1	2.30329	6.45357e-12	1.11318e-10
ENSMUSG00000059201.12	chr6	Lep	1.81731	6.59964e-13	1.30211e-11
ENSMUSG00000020399.14	chr11	Havcr2	1.50793	0.00232306	0.00963702
ENSMUSG00000027950.7	chr3	Chrnb2	1.43442	2.58066e-05	0.000175352
ENSMUSG00000053835.17	chr17	H2-T24	1.3301	3.29213e-06	2.62738e-05
ENSMUSG00000020654.15	chr12	Adcy3	1.17742	1.81226e-09	2.27762e-08
ENSMUSG00000031448.12	chr8	Adprhl1	3.26663	7.12445e-20	2.79236e-18
ENSMUSG00000032053.8	chr9	Pou2af1	2.89098	5.78938e-06	4.42372e-05
ENSMUSG00000037474.13	chr1	Dtl	1.3197	0.010729	0.0359224
ENSMUSG00000019312.10	chr11	Grb7	1.60785	0.00850317	0.0295588
ENSMUSG00000045350.15	chr15	Fam186a	2.9482	2.2563e-05	0.000155051
ENSMUSG00000061816.15	chr1	Myl1	1.22156	4.01896e-12	7.11811e-11
ENSMUSG00000015468.14	chr17	Notch4	1.00235	1.6897e-08	1.87843e-07
ENSMUSG00000021294.7	chr12	Kif26a	1.28855	8.14745e-10	1.06636e-08
ENSMUSG00000048582.7	chr14	Gja3	3.74375	1.53508e-05	0.000108568
ENSMUSG00000033491.13	chr9	Prss35	2.36403	2.15923e-06	1.77587e-05
ENSMUSG00000054203.7	chr1	Ifi205	1.23802	0.000180405	0.00101246
ENSMUSG00000031936.9	chr9	Hephl1	1.46068	0.00569397	0.0210356
ENSMUSG00000022181.16	chr15	C6	1.46763	0.000756589	0.00359999
ENSMUSG00000028031.6	chr3	Dkk2	1.12195	0.00400487	0.0155378
ENSMUSG00000026202.13	chr1	Tuba4a	1.50939	1.79951e-16	5.12069e-15
ENSMUSG00000050440.8	chr7	Hamp	5.361	8.39903e-18	2.75068e-16
ENSMUSG00000055027.17	chr6	Smyd1	2.81086	4.86092e-19	1.77595e-17
ENSMUSG00000021509.5	chr13	Slc25a48	2.93495	8.17633e-18	2.68986e-16
ENSMUSG00000059994.10	chr3	Fcrl1	3.24307	4.9506e-05	0.000315731
ENSMUSG00000026567.16	chr1	Adcy10	2.46033	3.08003e-07	2.8636e-06
ENSMUSG00000037139.15	chr4	Myom3	1.0035	0.000171988	0.00097197
ENSMUSG00000044217.17	chr15	Aqp5	2.31759	7.14981e-14	1.55637e-12
ENSMUSG00000013974.3	chr8	Mcemp1	2.2759	0.00233762	0.00968966
ENSMUSG00000037010.7	chrX	Apln	1.17141	0.00146017	0.00645947
ENSMUSG00000020475.3	chr11	Pgam2	2.25397	9.94249e-18	3.23431e-16
ENSMUSG00000059974.10	chr9	Ntm	2.09592	0.00296361	0.01195
ENSMUSG00000068735.14	chr2	Trp53i11	1.05646	1.5507e-09	1.96932e-08
ENSMUSG00000023915.5	chr17	Tnfrsf21	1.0324	0.000110309	0.000651504
ENSMUSG00000034317.14	chr3	Trim59	1.14031	0.00730647	0.0260323
ENSMUSG00000026611.17	chr1	Spata17	2.86619	1.43627e-06	1.20861e-05
ENSMUSG00000026387.15	chr1	Sctr	2.29183	3.16183e-10	4.33737e-09
ENSMUSG00000074206.7	chr3	Adh6b	2.35698	0.00087271	0.00410268
ENSMUSG00000028976.10	chr4	Slc2a5	2.69244	9.89481e-20	3.82661e-18
ENSMUSG00000049115.15	chr13	Agtr1a	1.47232	5.97913e-07	5.32419e-06
ENSMUSG00000021565.16	chr13	Slc6a19	2.65103	1.42713e-05	0.000101625
ENSMUSG00000034634.7	chr15	Ly6d	3.37005	5.46354e-06	4.18574e-05
ENSMUSG00000052117.5	chr4	D630039A03Rik	2.20989	2.06275e-07	1.96556e-06
ENSMUSG00000026360.9	chr1	Rgs2	1.51141	6.1841e-13	1.22511e-11
ENSMUSG00000050921.12	chrX	P2ry10	1.58954	0.0145617	0.0461915
ENSMUSG00000000409.14	chr4	Lck	1.54699	0.00133235	0.00594833
ENSMUSG00000021904.6	chr14	Sema3g	1.06031	2.67772e-09	3.29375e-08
ENSMUSG00000026228.6	chr1	Htr2b	1.39599	0.0077879	0.0274664
ENSMUSG00000045868.12	chr7	Gvin1	1.34205	0.00305543	0.0122664
ENSMUSG00000042351.9	chr15	Grap2	1.89281	5.1069e-06	3.93115e-05
ENSMUSG00000027514.14	chr2	Zbp1	1.43037	1.02886e-06	8.8682e-06
ENSMUSG00000090698.2	chr6	Apold1	1.99685	3.43704e-16	9.53779e-15
ENSMUSG00000030996.8	chr7	Art1	3.34874	4.58296e-19	1.68285e-17
ENSMUSG00000035151.12	chr8	Elmod2	1.01227	8.46962e-09	9.78211e-08
ENSMUSG00000000301.16	chr11	Pemt	1.07364	0.00212956	0.00896005
ENSMUSG00000022519.14	chr16	Srl	1.89179	1.66077e-27	1.21966e-25
ENSMUSG00000038011.15	chr5	Dnah10	1.92495	0.0031832	0.0127162
ENSMUSG00000073940.3	chr7	Hbb-bt	1.81474	4.8079e-26	3.1778e-24
ENSMUSG00000044393.15	chr18	Dsg2	3.24256	7.55138e-09	8.73545e-08
ENSMUSG00000021624.9	chr13	Cd180	1.02791	0.00700766	0.0251229
ENSMUSG00000050896.12	chr2	Rtn4rl2	1.64496	0.00187173	0.00800732
ENSMUSG00000097327.7	chr10	E030030I06Rik	1.36332	0.0130212	0.0421695
ENSMUSG00000042828.12	chr7	Trim72	2.48646	1.06347e-13	2.28419e-12
ENSMUSG00000051682.15	chr17	Treml4	3.12876	8.83609e-07	7.70298e-06
ENSMUSG00000038569.13	chr5	Rad9b	1.06646	0.000609167	0.00297245
ENSMUSG00000001131.11	chrX	Timp1	1.41587	8.14925e-17	2.41341e-15
ENSMUSG00000024803.9	chr19	Ankrd1	1.96169	2.54305e-28	2.02068e-26
ENSMUSG00000030577.14	chr7	Cd22	2.63661	5.13075e-07	4.62244e-06
ENSMUSG00000064363.1	chrM	mt-Nd4	1.26979	0.00524618	0.0196256
ENSMUSG00000062785.14	chr7	Kcnc3	1.65515	0.00137157	0.00610655
ENSMUSG00000030724.7	chr7	Cd19	2.44834	1.19502e-07	1.1757e-06
ENSMUSG00000068696.6	chr3	Gpr88	1.53644	0.0124481	0.0405938
ENSMUSG00000017868.16	chr2	Sgk2	4.05404	1.22825e-09	1.58053e-08
ENSMUSG00000066677.12	chr1	Ifi208	1.72918	0.000130825	0.000760323
ENSMUSG00000032332.17	chr9	Col12a1	1.2143	1.18022e-12	2.24335e-11
ENSMUSG00000058806.14	chr10	Col13a1	1.66719	0.00057211	0.00281049
ENSMUSG00000084989.3	chr1	Crocc2	2.66985	0.000154353	0.000883641
ENSMUSG00000049044.16	chr2	Rapgef4	1.04355	0.00461998	0.0176
ENSMUSG00000020258.16	chr9	Glyctk	1.34011	0.000556501	0.00274122
ENSMUSG00000001739.14	chr5	Cldn15	1.46639	5.85475e-09	6.88229e-08
ENSMUSG00000049537.10	chr5	Tecrl	5.48842	9.65484e-14	2.07679e-12
ENSMUSG00000058454.15	chr7	Dhcr7	1.17023	1.73584e-07	1.66937e-06
ENSMUSG00000064345.1	chrM	mt-Nd2	1.30832	0.00389232	0.0151697
ENSMUSG00000037628.10	chr14	Cdkn3	1.58023	0.00706419	0.0253006
ENSMUSG00000098715.6	chr6	Gm28053	1.29065	0.00262962	0.010765
ENSMUSG00000031488.14	chr8	Rab11fip1	1.10259	0.00619009	0.022627
ENSMUSG00000053297.14	chr6	AI854703	1.32084	0.00182042	0.00781771
ENSMUSG00000004552.16	chr1	Ctse	1.56794	0.00808924	0.0283686
ENSMUSG00000062939.11	chr1	Stat4	1.44182	0.0144698	0.0459703
ENSMUSG00000021622.3	chr13	Ckmt2	3.4961	1.16658e-56	4.46402e-54
ENSMUSG00000022584.14	chr15	Ly6c2	1.89346	0.000714787	0.00341898
ENSMUSG00000056071.12	chr3	S100a9	1.99966	2.89839e-06	2.33752e-05
ENSMUSG00000064341.1	chrM	mt-Nd1	1.27907	0.00712751	0.0254891
ENSMUSG00000047592.17	chr5	Nxpe5	1.13362	0.00101755	0.00468975
ENSMUSG00000037548.15	chr17	H2-DMb2	1.45499	0.00094952	0.00442248
ENSMUSG00000040204.6	chr9	Pclaf	1.34414	0.0110161	0.0366807
ENSMUSG00000052861.13	chr6	Dnah6	2.0363	0.00521923	0.0195449
ENSMUSG00000045441.5	chr6	Gprin3	1.57647	0.00667102	0.0241302
ENSMUSG00000031710.4	chr8	Ucp1	3.28849	5.90381e-21	2.53986e-19
ENSMUSG00000041827.15	chr5	Oasl1	1.68242	2.31874e-05	0.000158966
ENSMUSG00000086727.8	chr1	4931428L18Rik	2.31539	0.00145432	0.00643636
ENSMUSG00000005540.10	chr8	Fcer2a	3.13051	9.35239e-06	6.89271e-05
ENSMUSG00000024673.9	chr19	Ms4a1	3.11358	7.25941e-07	6.38591e-06
ENSMUSG00000034387.13	chr6	Ssu2	1.54293	0.00851872	0.0295987
ENSMUSG00000031461.4	chr8	Myom2	2.77157	5.97064e-34	6.73017e-32
ENSMUSG00000052336.7	chr9	Cx3cr1	1.03004	8.26484e-05	0.000505591
ENSMUSG00000023015.14	chr15	Racgap1	1.03607	0.00212794	0.00895584
ENSMUSG00000038421.13	chr1	Fcrla	1.9095	0.0077842	0.0274664
ENSMUSG00000029830.15	chr6	Svopl	1.68707	0.00647379	0.0235221
ENSMUSG00000031762.7	chr8	Mt2	1.05642	1.84832e-09	2.31894e-08
ENSMUSG00000021255.17	chr12	Esrrb	2.93899	3.92234e-05	0.000255991
ENSMUSG00000048498.7	chr11	Cd300e	3.00603	3.02273e-05	0.000201899
ENSMUSG00000028194.15	chr3	Ddah1	1.96182	1.76548e-09	2.22267e-08
ENSMUSG00000060550.16	chr17	H2-Q7	1.35934	4.56206e-15	1.13981e-13
ENSMUSG00000032495.8	chr9	Lrrc2	3.29634	3.53281e-13	7.12491e-12
ENSMUSG00000025270.13	chrX	Alas2	1.53567	4.86431e-14	1.07659e-12
ENSMUSG00000028132.15	chr3	Tmem56	1.30601	0.000169318	0.000959119
ENSMUSG00000052776.10	chr5	Oas1a	1.06588	0.000340796	0.00179178
ENSMUSG00000035498.10	chr9	Cdcp1	4.0151	7.94716e-06	5.91098e-05
ENSMUSG00000041351.16	chr4	Rap1gap	1.3302	1.96862e-08	2.1588e-07
ENSMUSG00000018893.15	chr15	Mb	3.26587	1.06437e-59	4.42199e-57
ENSMUSG00000022876.18	chr16	Samsn1	1.38633	0.0104755	0.0351871
ENSMUSG00000023176.9	chr16	Cpn2	3.11789	2.8823e-27	2.07483e-25
ENSMUSG00000037129.7	chr9	Tmprss13	4.30495	2.75606e-06	2.23139e-05
ENSMUSG00000027347.18	chr2	Rasgrp1	1.36196	0.00958215	0.0327075
ENSMUSG00000031790.8	chr8	Mmp15	1.20784	1.63447e-08	1.82136e-07
ENSMUSG00000017830.15	chr11	Dhx58	1.0649	9.58043e-05	0.000576133
ENSMUSG00000003379.7	chr7	Cd79a	2.32622	1.69441e-05	0.000118912
ENSMUSG00000033191.14	chr4	Tie1	1.0812	1.03449e-08	1.18073e-07
ENSMUSG00000038717.8	chr9	Atp5l	1.15184	5.92281e-09	6.95667e-08
ENSMUSG00000021751.13	chr14	Acox2	1.99306	0.00432201	0.0166084
ENSMUSG00000078921.3	chr11	Tgtp2	1.23652	2.36707e-05	0.000161898
ENSMUSG00000033044.12	chr11	Dhrs7c	3.07001	1.36731e-12	2.57206e-11
ENSMUSG00000046160.6	chr16	Olig1	2.38466	0.000447713	0.00227153
ENSMUSG00000052544.9	chr3	St6galnac3	1.16872	0.00309568	0.0124075
ENSMUSG00000024935.11	chr19	Slc1a1	1.02235	0.00405487	0.015698
ENSMUSG00000074342.3	chr3	I830077J02Rik	1.29936	0.00391947	0.0152673
ENSMUSG00000071547.4	chr14	Nt5dc2	1.00421	0.000282415	0.00151089
ENSMUSG00000053044.8	chr6	Cd8b1	2.70425	0.000486883	0.00243878
ENSMUSG00000070000.13	chr8	Fcho1	1.47474	0.0026638	0.0108804
ENSMUSG00000030165.16	chr6	Klrd1	2.09892	0.0065481	0.0237505
ENSMUSG00000025900.12	chr1	Rp1	2.4376	0.00224926	0.00938764
ENSMUSG00000031004.8	chr7	Mki67	1.17406	5.81644e-05	0.000366451
ENSMUSG00000061462.18	chr11	Obscn	2.26772	1.93469e-33	2.09942e-31
ENSMUSG00000024525.7	chr18	Impa2	1.28229	1.68874e-09	2.12975e-08
ENSMUSG00000032523.11	chr9	Hhatl	3.03917	1.28075e-10	1.85308e-09
ENSMUSG00000024399.5	chr17	Ltb	1.38861	0.0106282	0.0356258
ENSMUSG00000041782.14	chr1	Lad1	2.63139	0.00218416	0.00914741
ENSMUSG00000045942.13	chr11	BC049762	1.93403	0.00506614	0.019058
ENSMUSG00000000253.13	chr13	Gmpr	1.45427	9.74705e-13	1.89228e-11
ENSMUSG00000042734.6	chr12	Ttc9	2.00195	4.07872e-10	5.52222e-09
ENSMUSG00000025221.16	chr19	Kcnip2	2.32778	6.83083e-05	0.000423931
ENSMUSG00000078139.3	chr13	AK157302	1.19877	0.00196667	0.00836669
ENSMUSG00000064370.1	chrM	mt-Cytb	1.22104	0.0158319	0.0496245
ENSMUSG00000064357.1	chrM	mt-Atp6	2.03565	1.81448e-24	1.047e-22
ENSMUSG00000059040.5	chr18	Eno1b	2.11034	4.26409e-09	5.14558e-08
ENSMUSG00000050592.8	chr2	Fam78a	1.05847	0.00997512	0.033866
ENSMUSG00000024973.16	chr19	Plaat5	2.6279	0.000193034	0.00107503
ENSMUSG00000053977.13	chr6	Cd8a	2.14423	0.00130903	0.00585501
ENSMUSG00000090486.2	chr1	BC035947	1.68922	0.00454342	0.0173396
ENSMUSG00000014030.15	chr4	Pax5	2.58722	7.93387e-05	0.000486573
ENSMUSG00000024479.3	chr15	Mal2	2.05165	3.59311e-06	2.84882e-05
ENSMUSG00000019960.8	chr10	Dusp6	1.00177	2.54492e-09	3.14406e-08
ENSMUSG00000004709.14	chr1	Cd244a	1.96728	0.00225919	0.00941557
ENSMUSG00000029843.4	chr6	Slc13a4	1.88996	0.0053507	0.0199909
ENSMUSG00000102018.8	chr15	Iqank1	1.65574	0.0114568	0.0379658
ENSMUSG00000025202.8	chr19	Scd3	2.3037	0.000761936	0.00361951
ENSMUSG00000026532.7	chr1	Spta1	1.90909	0.00858302	0.0297511
ENSMUSG00000060187.4	chr10	Lrrc10	5.36675	2.13518e-13	4.41644e-12
ENSMUSG00000025059.16	chrX	Gk	1.16397	8.79899e-12	1.49645e-10
ENSMUSG00000007682.6	chr12	Dio2	1.13162	1.14892e-07	1.13959e-06
ENSMUSG00000042474.6	chr1	Fcmr	2.91506	6.34393e-05	0.000396421
ENSMUSG00000007888.15	chr8	Crlf1	1.78274	1.88148e-22	9.40159e-21
ENSMUSG00000066842.18	chr1	Hmcn1	1.05121	0.0105803	0.0354899
ENSMUSG00000058258.14	chr13	Idi1	1.18206	0.000138133	0.000799279
ENSMUSG00000010175.13	chr1	Prox1	1.32549	0.0026128	0.0107022
ENSMUSG00000030187.15	chr6	Klra2	1.7107	0.0099736	0.033866
ENSMUSG00000037977.6	chr9	6430571L13Rik	1.27557	0.0112737	0.0374356
ENSMUSG00000061815.11	chr1	Rufy4	1.40089	0.000661167	0.0031941
ENSMUSG00000067786.16	chr2	Nnat	1.47383	1.87781e-11	3.07492e-10
ENSMUSG00000048967.16	chr8	Yjefn3	1.02647	0.00736307	0.0261712
ENSMUSG00000027579.6	chr2	Srms	1.53805	0.00476127	0.0180484
ENSMUSG00000056054.9	chr3	S100a8	1.55777	0.00234554	0.00971971
ENSMUSG00000064158.6	chr7	Izumo1	1.07451	0.00380282	0.0148647
ENSMUSG00000015437.5	chr14	Gzmb	2.80896	0.000591632	0.00289661
ENSMUSG00000044854.7	chr1	1700056E22Rik	1.68045	0.000928515	0.00433993
ENSMUSG00000019942.13	chr10	Cdk1	1.19788	0.00326748	0.0130207
ENSMUSG00000033825.10	chr17	Tpsb2	1.03377	1.27769e-05	9.19943e-05
ENSMUSG00000029095.17	chr5	Ablim2	1.17553	8.68519e-05	0.000527753
ENSMUSG00000062077.14	chr5	Trim54	2.7642	3.7378e-13	7.51747e-12
ENSMUSG00000064367.1	chrM	mt-Nd5	1.1947	0.00693605	0.0248968
ENSMUSG00000020072.15	chr10	Pbld2	1.31401	0.00485253	0.0183513
ENSMUSG00000029597.14	chr5	Sds	5.13629	1.17293e-07	1.16024e-06
ENSMUSG00000045613.9	chr6	Chrm2	2.67304	1.13134e-12	2.17317e-11
ENSMUSG00000028133.17	chr3	Rwdd3	1.03845	0.00102727	0.00472707
ENSMUSG00000026073.13	chr1	Il1r2	1.77146	0.00889534	0.0306952
ENSMUSG00000051457.7	chr7	Spn	1.20868	0.000281589	0.00150813
ENSMUSG00000071068.7	chr17	Treml2	2.9389	3.39292e-10	4.63253e-09
ENSMUSG00000017002.14	chr2	Slpi	2.30166	1.88418e-05	0.000131215
ENSMUSG00000038009.7	chr15	Dnajc22	3.1934	9.51804e-09	1.09495e-07
ENSMUSG00000038754.5	chr19	Elovl3	2.39404	6.49776e-30	5.59077e-28
ENSMUSG00000032845.16	chr18	Alpk2	2.47784	9.99147e-07	8.6458e-06
ENSMUSG00000074826.10	chr13	Gm10767	1.28441	0.00652861	0.0237035
ENSMUSG00000032294.17	chr9	Pkm	1.01328	0.00147364	0.00650917
ENSMUSG00000052305.6	chr7	Hbb-bs	1.51035	3.16152e-09	3.85668e-08
ENSMUSG00000030107.10	chr6	Usp18	1.24858	4.83386e-06	3.73878e-05
ENSMUSG00000015365.15	chr15	Mov10l1	4.52537	1.07238e-07	1.06951e-06
ENSMUSG00000019787.9	chr10	Trdn	1.77338	1.19012e-07	1.17167e-06
ENSMUSG00000042377.8	chr11	Fam83g	1.27569	0.0148161	0.0468861
ENSMUSG00000026582.6	chr1	Sele	1.88609	0.0002828	0.00151239
ENSMUSG00000039720.7	chr8	Got1l1	1.80511	0.0146425	0.0463871
ENSMUSG00000028017.7	chr3	Egf	1.02721	0.0128986	0.0418658
ENSMUSG00000036006.20	chr13	Ripor2	1.06878	0.00116713	0.00529193
ENSMUSG00000041607.17	chr18	Mbp	1.35751	2.01245e-14	4.67462e-13
ENSMUSG00000031481.8	chr8	Tpte	2.86502	0.000255177	0.00138298
ENSMUSG00000028834.13	chr4	Trim63	3.08858	3.07058e-11	4.88504e-10
ENSMUSG00000060981.7	chr13	Hist1h4h	1.29426	0.00154633	0.00679039
ENSMUSG00000030621.17	chr7	Me3	1.25348	1.16486e-07	1.15305e-06
ENSMUSG00000024979.13	chr19	Tectb	3.29667	2.49263e-05	0.000169608
ENSMUSG00000078486.3	chr4	Perm1	1.48351	7.40321e-09	8.58453e-08
ENSMUSG00000020914.17	chr11	Top2a	1.00026	0.00132227	0.00590695
ENSMUSG00000038403.10	chr3	Hjv	1.35822	7.3914e-06	5.55157e-05
ENSMUSG00000052270.7	chr17	Fpr2	2.06648	0.00240412	0.00994264
ENSMUSG00000023992.14	chr17	Trem2	1.02411	0.000223753	0.00122731
ENSMUSG00000045106.12	chr2	Ccdc73	1.37221	0.0124308	0.0405679
ENSMUSG00000022012.9	chr14	Enox1	1.18429	0.0142602	0.045463
ENSMUSG00000050370.5	chr19	Ch25h	1.33406	0.0100517	0.0341102
ENSMUSG00000050357.9	chr8	Carmil2	1.13396	0.00822213	0.0287607
ENSMUSG00000032313.11	chr9	Tmem266	2.1564	0.00138337	0.0061553
ENSMUSG00000072596.4	chr14	Ear2	1.16832	0.00576884	0.0212905
ENSMUSG00000043088.16	chr6	Il17re	1.49792	0.00231875	0.00963064
ENSMUSG00000025574.13	chr11	Tk1	1.06234	0.00841057	0.0292789
ENSMUSG00000060913.6	chr3	Trim55	2.97964	3.00029e-07	2.79662e-06
ENSMUSG00000068794.7	chr6	Col28a1	1.02758	0.000609491	0.00297303
ENSMUSG00000023828.3	chr17	Slc22a3	1.16883	2.421e-08	2.63305e-07
ENSMUSG00000020067.8	chr10	Mypn	2.34631	9.43293e-09	1.08602e-07
ENSMUSG00000039323.18	chr1	Igfbp2	2.05362	1.69074e-26	1.1382e-24
ENSMUSG00000024521.8	chr18	Pmaip1	1.36148	0.0127467	0.0414469
ENSMUSG00000052316.9	chr16	Lrrc15	1.4969	0.00139661	0.00620853
ENSMUSG00000051747.15	chr2	Ttn	1.80778	7.27204e-26	4.72066e-24
ENSMUSG00000015579.5	chr17	Nkx2-5	4.29314	3.13582e-06	2.50952e-05
ENSMUSG00000049709.4	chr7	Nlrp10	2.1244	0.00289886	0.0117195
ENSMUSG00000048794.14	chr6	Cfap100	1.31511	0.00835454	0.0291163
ENSMUSG00000032338.9	chr9	Hcn4	1.27395	0.012094	0.0397063
ENSMUSG00000104445.1	chr3	Rhbg	1.85655	0.0119979	0.0394819
ENSMUSG00000033006.10	chr15	Sox10	1.05203	0.00165976	0.0072259
ENSMUSG00000029862.16	chr6	Clcn1	1.45972	0.0144451	0.0459217
ENSMUSG00000021061.15	chr12	Sptb	1.67818	1.26547e-06	1.07483e-05
ENSMUSG00000004885.5	chr3	Crabp2	2.15781	0.000351127	0.00183726
ENSMUSG00000020331.9	chr10	Hcn2	1.04645	0.0158805	0.0497314
ENSMUSG00000043263.13	chr1	Ifi209	1.17735	0.00080609	0.00380687
ENSMUSG00000054065.12	chr7	Pkp3	1.63171	0.0143308	0.0456332
ENSMUSG00000029158.9	chr5	Yipf7	2.79636	4.09085e-06	3.20847e-05
ENSMUSG00000025746.11	chr5	Il6	2.82163	7.9615e-08	8.03388e-07
ENSMUSG00000045382.6	chr1	Cxcr4	1.10491	0.000614944	0.00299561
ENSMUSG00000021228.15	chr12	Acot3	2.31519	0.00782307	0.0275436
ENSMUSG00000060402.8	chr7	Chst8	2.12205	0.00222987	0.00931473
ENSMUSG00000003779.16	chr18	Kif20a	1.00813	0.0117639	0.038824
ENSMUSG00000006574.15	chr11	Slc4a1	1.72021	0.000382426	0.00198177
ENSMUSG00000020374.16	chr11	Rasgef1c	1.31814	0.00668595	0.0241782
ENSMUSG00000026893.4	chr2	Gca	1.12483	0.00894155	0.0308175
ENSMUSG00000069919.7	chr11	Hba-a1	1.31442	9.90429e-10	1.28359e-08
ENSMUSG00000090066.2	chr3	1110002E22Rik	1.50474	0.004166	0.0160556
ENSMUSG00000048371.8	chr8	Pdp2	1.1405	1.55099e-11	2.56575e-10
ENSMUSG00000026180.8	chr1	Cxcr2	3.12845	0.000159003	0.00090598
ENSMUSG00000032578.7	chr9	Cish	1.45281	1.59176e-10	2.26697e-09
ENSMUSG00000056531.11	chr5	Ccdc18	2.05731	0.000956453	0.0044448
ENSMUSG00000035692.7	chr4	Isg15	1.33687	8.04166e-07	7.04421e-06
ENSMUSG00000049971.17	chr5	Glt1d1	2.48784	0.000149572	0.000859992
ENSMUSG00000068105.11	chr15	Tnfrsf13c	1.96718	0.0153221	0.0482523
ENSMUSG00000030077.11	chr6	Chl1	1.14622	9.78215e-05	0.000587535
ENSMUSG00000026344.9	chr1	Lypd1	1.04088	0.00437925	0.0167973
ENSMUSG00000039891.6	chr10	Txlnb	1.58108	2.33716e-10	3.26148e-09
ENSMUSG00000031444.16	chr8	F10	1.83555	0.00875352	0.0302627
ENSMUSG00000030142.10	chr6	Clec4e	1.98368	0.00437579	0.0167885
ENSMUSG00000052374.16	chr13	Actn2	1.86456	3.40298e-27	2.43758e-25
ENSMUSG00000033082.10	chr6	Clec1a	1.068	0.00044946	0.00227721
ENSMUSG00000032661.9	chr5	Oas3	1.75296	0.000171475	0.00096945
ENSMUSG00000037849.8	chr1	Ifi206	1.46956	0.00454568	0.0173396
ENSMUSG00000037544.14	chr14	Dlgap5	1.38243	0.0159213	0.0498089
ENSMUSG00000074634.12	chr13	Tmem267	1.01766	0.00611987	0.0223985
ENSMUSG00000029372.7	chr5	Ppbp	2.0577	1.03321e-10	1.52218e-09
ENSMUSG00000053166.14	chr2	Cdh22	3.09803	1.35145e-05	9.68529e-05
ENSMUSG00000042672.15	chr3	Dcst1	2.10247	0.00124037	0.00558051
ENSMUSG00000038763.12	chr7	Alpk3	1.10915	0.00122521	0.00552429
ENSMUSG00000047880.15	chr9	Cxcr5	2.39787	0.00151886	0.00668658
ENSMUSG00000069917.7	chr11	Hba-a2	1.27593	5.70155e-14	1.25806e-12
ENSMUSG00000073555.1	chr18	Gm4951	1.02725	0.00170025	0.00738231
ENSMUSG00000030413.7	chr7	Pglyrp1	1.41928	0.00945785	0.0323288
ENSMUSG00000067081.13	chr1	Asb18	2.89167	0.00061164	0.00298125
ENSMUSG00000022215.6	chr14	Fitm1	1.86793	0.000748132	0.00356558
ENSMUSG00000031250.8	chrX	Tnmd	1.16635	0.00282219	0.0114438
ENSMUSG00000040046.14	chr7	Tph1	1.80458	0.00535547	0.0199984
ENSMUSG00000079363.7	chr5	Gbp4	1.1054	3.74143e-09	4.54202e-08
ENSMUSG00000000303.12	chr8	Cdh1	2.34182	0.005091	0.0191287
ENSMUSG00000074862.11	chr10	BC025920	1.15249	0.00503354	0.0189717
ENSMUSG00000016255.5	chr2	Tubb1	3.24797	3.43398e-13	6.94486e-12
ENSMUSG00000000216.8	chr7	Scnn1g	2.48189	0.00347188	0.0137186
ENSMUSG00000065947.3	chrM	mt-Nd4l	1.33709	0.000155597	0.00088936
ENSMUSG00000024353.5	chr18	Mzb1	1.9678	0.00856214	0.0296928
ENSMUSG00000028678.13	chr4	Kif2c	1.40035	0.013107	0.0423719
ENSMUSG00000062488.9	chr19	Ifit3b	1.11767	4.16093e-05	0.000269626
ENSMUSG00000034459.8	chr19	Ifit1	1.28192	1.18779e-07	1.17035e-06
ENSMUSG00000064358.1	chrM	mt-Co3	1.81439	1.64686e-24	9.54066e-23
ENSMUSG00000047507.12	chr17	Baiap3	1.1711	0.0117465	0.0387842
ENSMUSG00000031543.18	chr8	Ank1	1.14248	4.18666e-06	3.28008e-05
ENSMUSG00000043366.16	chr7	Olfr78	1.23981	0.00523677	0.0196005
ENSMUSG00000030054.4	chr6	Gp9	2.75185	7.77175e-11	1.16384e-09
ENSMUSG00000031449.10	chr8	Atp4b	2.86172	4.77682e-06	3.70255e-05
ENSMUSG00000073491.11	chr1	Ifi213	1.04909	0.00339741	0.0134683
ENSMUSG00000059741.13	chr9	Myl3	2.37881	1.26874e-11	2.12543e-10
ENSMUSG00000027398.13	chr2	Il1b	1.22952	0.00400599	0.0155378
ENSMUSG00000043155.4	chr4	Hpdl	1.37982	0.000961362	0.00446619
ENSMUSG00000028874.14	chr4	Fgr	1.02141	0.00452715	0.0172937
ENSMUSG00000019945.10	chr10	Cabcoco1	1.52748	0.00367396	0.0144309
ENSMUSG00000026579.8	chr1	F5	1.66896	3.728e-05	0.000243745
ENSMUSG00000034664.13	chr11	Itga2b	1.32262	2.9517e-08	3.16524e-07
ENSMUSG00000064356.3	chrM	mt-Atp8	2.04983	3.76187e-18	1.2575e-16
ENSMUSG00000000627.15	chr6	Sema4f	1.07032	0.0159088	0.0497911
ENSMUSG00000026495.8	chr1	Efcab2	1.02542	0.00118579	0.00536315
ENSMUSG00000028116.13	chr3	Myoz2	1.20119	6.17951e-11	9.39286e-10
ENSMUSG00000042367.12	chr4	Gjb3	1.78644	0.010705	0.0358501
ENSMUSG00000027238.17	chr2	Frmd5	1.31474	9.20643e-06	6.79202e-05
ENSMUSG00000044086.8	chr6	Lmod3	1.35895	0.00212364	0.00894031
ENSMUSG00000030159.15	chr6	Clec1b	2.19346	2.05358e-06	1.69859e-05
ENSMUSG00000049723.14	chr9	Mmp12	1.33927	0.0114778	0.0380179
ENSMUSG00000023132.8	chr13	Gzma	2.70683	0.000361995	0.00188801
ENSMUSG00000028396.5	chr4	2310002L09Rik	2.3785	0.000517456	0.00256891
ENSMUSG00000002384.2	chr4	Bmp8b	2.64822	1.40608e-06	1.18596e-05
ENSMUSG00000034855.13	chr5	Cxcl10	1.79957	0.00038014	0.00197063
ENSMUSG00000037386.16	chr15	Rims2	1.83869	0.000996644	0.00461241
ENSMUSG00000040797.16	chr6	Iqsec3	1.43487	0.00687593	0.0247176
ENSMUSG00000060882.5	chr6	Kcnd2	2.21246	0.00294792	0.0118939
ENSMUSG00000054477.16	chr18	Kcnn2	2.11816	0.00213845	0.00898964
ENSMUSG00000023993.7	chr17	Treml1	2.38602	5.17879e-06	3.98227e-05
ENSMUSG00000027338.16	chr2	Prnd	1.14353	0.0146048	0.046308
ENSMUSG00000073400.6	chr17	Trim10	1.71958	0.0130683	0.0422826
ENSMUSG00000046844.6	chr8	Vat1l	1.53484	2.00372e-13	4.16231e-12
ENSMUSG00000015316.11	chr1	Slamf1	1.97036	0.00548739	0.0203811
ENSMUSG00000050423.11	chr13	Ppp1r3g	2.99854	0.000115225	0.000677509
ENSMUSG00000073414.8	chr17	Mpig6b	1.96069	0.000277084	0.00148784
ENSMUSG00000022415.12	chr15	Syngr1	1.44048	6.36937e-08	6.53153e-07
ENSMUSG00000031111.16	chrX	Igsf1	1.47057	0.00335807	0.0133414
ENSMUSG00000013523.13	chr2	Bcas1	1.07039	0.0137176	0.0440811
ENSMUSG00000053310.11	chr9	Nrgn	1.18121	1.24175e-05	8.96983e-05
ENSMUSG00000029685.15	chr6	Asb15	2.08912	0.0031611	0.0126383
ENSMUSG00000031382.14	chrX	Asb11	1.60636	0.00506692	0.019058
ENSMUSG00000078810.4	chr7	Gp6	2.92506	2.68871e-05	0.000181727
ENSMUSG00000053702.16	chr2	Nebl	1.29237	1.61707e-05	0.000113979
ENSMUSG00000059900.14	chr6	Tmem40	1.74188	0.00780588	0.0275015
ENSMUSG00000041930.7	chr5	Fam222a	1.2521	0.0149159	0.0471812
ENSMUSG00000046709.18	chr5	Mapk10	2.28574	1.5447e-13	3.26474e-12
ENSMUSG00000024042.7	chr17	Sik1	1.06855	8.49199e-10	1.10945e-08
ENSMUSG00000053024.14	chr1	Cntn2	1.47413	0.00273147	0.0111162
ENSMUSG00000006389.13	chr4	Mpl	1.80833	0.00834207	0.0291032
ENSMUSG00000037106.8	chr15	Fer1l6	2.12869	0.000205038	0.00113321
ENSMUSG00000053441.5	chr18	Adamts19	2.25134	0.000937321	0.00437406
ENSMUSG00000042717.5	chr6	Ppp1r3a	1.17166	0.00659684	0.0239035
ENSMUSG00000021898.15	chr14	Asb14	2.78017	5.5648e-06	4.26107e-05
ENSMUSG00000020838.12	chr11	Slc6a4	1.12871	0.0153242	0.0482523
ENSMUSG00000016349.10	chr2	Eef1a2	1.49887	5.27924e-12	9.18247e-11
ENSMUSG00000039395.8	chr1	Mreg	1.00682	0.00540691	0.020154
ENSMUSG00000009545.14	chr7	Kcnq1	1.17075	0.00169388	0.00736123
ENSMUSG00000021944.15	chr14	Gata4	2.08658	1.09377e-05	7.98416e-05
ENSMUSG00000043110.2	chr2	Lrrn4	1.80488	0.000143095	0.000826021
ENSMUSG00000040086.13	chr3	Tnni3k	1.2663	0.000484762	0.00243066
ENSMUSG00000026413.12	chr1	Pkp1	2.29124	0.00172918	0.00747667
ENSMUSG00000030110.13	chr6	Ret	1.09347	0.000136192	0.000788674
ENSMUSG00000021913.8	chr14	Ogdhl	1.16593	0.0110697	0.0368507
ENSMUSG00000038239.11	chr7	Hrc	1.08753	1.33668e-07	1.30272e-06
ENSMUSG00000047953.7	chr16	Gp5	1.42456	0.00666107	0.0241061
ENSMUSG00000040907.15	chr7	Atp1a3	1.09877	0.000202038	0.00111832
ENSMUSG00000035615.12	chr4	Frmpd1	1.77198	0.0025823	0.0105862
ENSMUSG00000056569.11	chr1	Mpz	1.37134	2.23193e-07	2.11567e-06
ENSMUSG00000096146.2	chr7	Kcnj11	1.07158	0.00044225	0.0022493
ENSMUSG00000064354.1	chrM	mt-Co2	1.81919	8.88868e-22	4.19644e-20
ENSMUSG00000028341.9	chr4	Nr4a3	1.19649	6.75413e-09	7.87584e-08
ENSMUSG00000032854.12	chr3	Ugt8a	1.68939	0.0107975	0.0360935
ENSMUSG00000031775.5	chr8	Pllp	1.78367	0.00541099	0.020154
ENSMUSG00000022602.14	chr15	Arc	1.04512	0.000204149	0.00112872
ENSMUSG00000027896.15	chr3	Slc16a4	1.1114	0.0144845	0.0459967
ENSMUSG00000092243.8	chr17	Gm7030	2.21323	1.6346e-08	1.82136e-07
ENSMUSG00000091387.2	chr13	Gcnt4	1.26885	0.0015786	0.00692023
ENSMUSG00000034009.14	chr3	Rxfp1	1.90316	0.000109552	0.000649408
ENSMUSG00000038210.10	chr6	Hoxa11	1.2967	0.0110099	0.0366722
ENSMUSG00000032269.8	chr9	Htr3a	1.01074	0.000395312	0.00203838
ENSMUSG00000041608.8	chr9	Entpd3	1.35726	0.00594838	0.0218567
ENSMUSG00000008590.4	chr9	Htr3b	1.15391	0.00554632	0.0205633
ENSMUSG00000025795.8	chr10	Rassf3	-0.943884	4.55212e-06	3.53403e-05
ENSMUSG00000053062.16	chr16	Jam2	0.896482	7.99469e-07	7.00728e-06
ENSMUSG00000036580.15	chr3	Spg20	-0.756054	6.94239e-06	5.23552e-05
ENSMUSG00000026278.14	chr1	Bok	0.848326	0.000104299	0.000621817
ENSMUSG00000043909.16	chr2	Trp53bp1	-0.735701	1.16216e-05	8.44104e-05
ENSMUSG00000029802.13	chr6	Abcg2	0.794209	1.76658e-05	0.000123499
ENSMUSG00000029469.14	chr5	Ift81	-0.854637	2.96953e-06	2.39224e-05
ENSMUSG00000079037.9	chr2	Prnp	0.804588	0.000185228	0.00103646
ENSMUSG00000010051.15	chr9	Hyal1	-0.826434	4.07392e-05	0.000264341
ENSMUSG00000031819.13	chr8	Emc8	-0.937832	3.88293e-06	3.06357e-05
ENSMUSG00000011658.16	chr7	Fuz	-0.671966	7.45597e-05	0.000459201
ENSMUSG00000025355.7	chr10	Mmp19	0.936899	2.50421e-08	2.71541e-07
ENSMUSG00000040811.15	chr7	Eml2	-0.845556	1.07306e-06	9.1947e-06
ENSMUSG00000059895.13	chr15	Ptp4a3	-0.904444	4.89822e-06	3.78052e-05
ENSMUSG00000028121.8	chr3	Bcar3	-0.815788	1.4116e-06	1.18923e-05
ENSMUSG00000058756.13	chr11	Thra	-0.785612	0.000496046	0.0024804
ENSMUSG00000034593.16	chr9	Myo5a	0.637093	0.000195888	0.00108926
ENSMUSG00000017176.17	chr11	Nt5c3b	-0.874934	4.2468e-07	3.87164e-06
ENSMUSG00000053559.13	chr15	Smagp	0.99173	0.000108128	0.000641491
ENSMUSG00000079334.8	chr9	Naa80	-0.812809	0.000202228	0.00111895
ENSMUSG00000068015.8	chr14	Lrch1	-0.87975	2.35871e-07	2.22727e-06
ENSMUSG00000003762.13	chr7	Coq8b	0.765883	5.42567e-05	0.000343918
ENSMUSG00000029392.12	chr5	Rilpl1	-0.782738	3.20165e-06	2.55939e-05
ENSMUSG00000070733.13	chr5	Fryl	-0.714336	0.000124445	0.000726143
ENSMUSG00000038025.8	chr13	Phf2	-0.617471	0.00161011	0.0070266
ENSMUSG00000068036.15	chr17	Afdn	0.750648	0.000110021	0.000650332
ENSMUSG00000056612.7	chr19	Ppp1r14b	0.708047	2.60126e-05	0.000176504
ENSMUSG00000031709.15	chr8	Tbc1d9	-0.75359	0.00013161	0.000763971
ENSMUSG00000031671.11	chr8	Setd6	-0.926137	1.00694e-06	8.70502e-06
ENSMUSG00000064120.14	chr17	Mocs1	0.935916	3.66995e-08	3.90093e-07
ENSMUSG00000030707.15	chr7	Coro1a	0.935478	3.87268e-07	3.54837e-06
ENSMUSG00000028479.18	chr4	Gne	-0.610216	0.000416312	0.00213606
ENSMUSG00000030533.16	chr7	Unc45a	-0.696836	0.000473452	0.00238299
ENSMUSG00000021710.11	chr13	Nln	0.920246	3.11135e-06	2.49268e-05
ENSMUSG00000025464.15	chr7	Paox	0.906634	1.81172e-06	1.50624e-05
ENSMUSG00000003154.15	chr6	Foxj2	-0.54131	0.00150085	0.00661532
ENSMUSG00000022272.17	chr15	Myo10	0.875262	4.09782e-07	3.74286e-06
ENSMUSG00000052914.4	chr4	Cyp2j6	0.904455	2.12832e-06	1.75289e-05
ENSMUSG00000054404.13	chr11	Slfn5	0.8476	2.79429e-05	0.000187763
ENSMUSG00000069255.13	chr13	Dusp22	0.904181	3.64956e-06	2.892e-05
ENSMUSG00000039910.10	chr10	Cited2	-0.87541	3.77474e-06	2.98469e-05
ENSMUSG00000024535.16	chr18	Snx24	-0.879776	1.16451e-05	8.45392e-05
ENSMUSG00000021009.15	chr12	Ptpn21	-0.770259	5.35669e-06	4.10792e-05
ENSMUSG00000020432.12	chr11	Tcn2	0.834212	4.43258e-05	0.000285574
ENSMUSG00000036091.8	chr9	Hyal3	-0.748474	0.000522133	0.00258948
ENSMUSG00000039953.13	chr4	Clstn1	-0.995436	6.84108e-05	0.000424386
ENSMUSG00000058624.13	chr19	Gda	0.902826	1.08556e-07	1.08117e-06
ENSMUSG00000036854.14	chr7	Hspb6	-0.927052	3.46597e-07	3.19585e-06
ENSMUSG00000022971.18	chr16	Ifnar2	0.844272	1.05244e-06	9.03399e-06
ENSMUSG00000030231.11	chr6	Plekha5	-0.936682	2.53991e-08	2.74797e-07
ENSMUSG00000024206.15	chr17	Rfx2	-0.918281	3.93436e-07	3.60035e-06
ENSMUSG00000001151.10	chr10	Pcnt	-0.506373	0.00242806	0.0100246
ENSMUSG00000030102.11	chr6	Itpr1	-0.728397	0.00171871	0.00743802
ENSMUSG00000015536.14	chr13	Mocs2	0.960738	1.73531e-08	1.92179e-07
ENSMUSG00000055805.15	chr11	Fmnl1	0.874411	2.3975e-05	0.000163748
ENSMUSG00000031753.16	chr8	Cog4	0.984252	7.60916e-08	7.69435e-07
ENSMUSG00000041515.10	chr8	Irf8	0.889529	0.000497463	0.0024854
ENSMUSG00000046027.17	chr7	Stard5	0.869844	4.1334e-05	0.000268081
ENSMUSG00000021242.9	chr12	Npc2	0.900825	0.000465972	0.00234941
ENSMUSG00000027309.18	chr2	4930402H24Rik	0.99685	1.65747e-07	1.60141e-06
ENSMUSG00000022378.14	chr15	Fam49b	0.629832	0.00190765	0.00814661
ENSMUSG00000036620.14	chr11	Mgat4b	0.84783	1.94938e-06	1.61792e-05
ENSMUSG00000033488.11	chr1	Cryzl2	0.570801	0.00665929	0.0241057
ENSMUSG00000049086.8	chr2	Bmyc	-0.865686	2.0469e-05	0.000141329
ENSMUSG00000040435.12	chr7	Ppp1r15a	-0.896489	5.25154e-07	4.72249e-06
ENSMUSG00000032826.18	chr3	Ank2	-0.991308	3.24973e-07	3.00983e-06
ENSMUSG00000051000.17	chr3	Fam160a1	-0.870181	3.26014e-05	0.000216563
ENSMUSG00000036144.6	chr12	Meox2	0.572922	0.00180774	0.00777241
ENSMUSG00000036833.16	chr2	Pnpla7	0.752925	7.38026e-05	0.000455502
ENSMUSG00000025477.14	chr7	Inpp5a	-0.763492	0.000400262	0.00206171
ENSMUSG00000001657.7	chr15	Hoxc8	0.904208	8.56584e-05	0.000522203
ENSMUSG00000030615.12	chr7	Tmem126a	0.896842	7.15992e-06	5.38326e-05
ENSMUSG00000022799.4	chr16	Arhgap31	0.971754	1.15895e-08	1.31453e-07
ENSMUSG00000032388.7	chr9	Spg21	0.651314	0.000103031	0.000615266
ENSMUSG00000090272.9	chr1	Mndal	0.963026	2.5932e-07	2.43433e-06
ENSMUSG00000033565.18	chr15	Rbfox2	-0.704256	0.00203859	0.00862222
ENSMUSG00000021003.10	chr12	Galc	0.966096	1.25581e-05	9.05791e-05
ENSMUSG00000026469.14	chr1	Xpr1	-0.924958	5.35939e-07	4.80462e-06
ENSMUSG00000001098.15	chr5	Kctd10	-0.976869	0.000145151	0.000836562
ENSMUSG00000026933.17	chr2	Camsap1	-0.738171	1.05527e-05	7.72256e-05
ENSMUSG00000052062.14	chr1	Pard3b	-0.770331	2.41838e-05	0.000165097
ENSMUSG00000063410.8	chr14	Stk24	-0.53117	0.0017028	0.00738898
ENSMUSG00000026078.10	chr1	Pdcl3	-0.631072	0.000293476	0.00156431
ENSMUSG00000022751.9	chr16	Nit2	0.929693	4.2077e-07	3.84082e-06
ENSMUSG00000074682.4	chr2	Zcchc3	-0.830579	0.00198622	0.00843807
ENSMUSG00000032381.5	chr9	Ciao2a	0.973882	9.76074e-09	1.11845e-07
ENSMUSG00000042688.16	chr9	Mapk6	0.833652	6.63569e-07	5.8692e-06
ENSMUSG00000031897.9	chr8	Psmb10	0.741826	1.42257e-05	0.00010135
ENSMUSG00000030225.11	chr6	Dera	0.971902	0.000224382	0.0012303
ENSMUSG00000040841.5	chr7	Six5	-0.821352	1.0228e-06	8.83171e-06
ENSMUSG00000013419.7	chr9	Zfp651	-0.99383	5.02773e-07	4.54653e-06
ENSMUSG00000020844.6	chr11	Nxn	-0.975681	1.22998e-08	1.39184e-07
ENSMUSG00000029570.5	chr5	Lfng	0.816875	0.000683076	0.00328351
ENSMUSG00000047810.9	chr19	Ccdc88b	0.942396	0.00102719	0.00472707
ENSMUSG00000032405.10	chr9	Pias1	-0.717448	1.85126e-05	0.000128985
ENSMUSG00000036327.18	chr2	Qsox2	-0.464796	0.00867465	0.0300186
ENSMUSG00000075588.6	chr11	Hoxb2	-0.894888	6.085e-05	0.000381717
ENSMUSG00000037926.15	chr11	Ssh2	0.760731	6.53102e-06	4.93594e-05
ENSMUSG00000066278.6	chr5	Vps37b	-0.908593	5.07572e-07	4.58707e-06
ENSMUSG00000031068.8	chr7	Glrx3	0.937598	5.43053e-07	4.86239e-06
ENSMUSG00000038175.10	chr13	Mylip	0.714958	2.01934e-05	0.000139692
ENSMUSG00000025521.15	chr8	Tmem192	0.985346	1.51546e-05	0.000107442
ENSMUSG00000015766.14	chr6	Eps8	0.779944	0.000461223	0.00232895
ENSMUSG00000024781.16	chr19	Lipa	0.808098	8.26868e-06	6.12506e-05
ENSMUSG00000057880.12	chr16	Abat	-0.795364	2.20009e-06	1.80641e-05
ENSMUSG00000037712.16	chr14	Fermt2	-0.578112	0.015026	0.0474675
ENSMUSG00000020280.12	chr11	Pus10	0.788409	9.21019e-05	0.000555476
ENSMUSG00000014444.17	chr8	Piezo1	0.939496	1.1581e-06	9.88255e-06
ENSMUSG00000040624.18	chr10	Plekhg1	0.841122	0.000510097	0.00253931
ENSMUSG00000033576.12	chr15	Apol6	0.916142	1.24348e-06	1.05772e-05
ENSMUSG00000028988.13	chr4	Ctnnbip1	0.78189	5.27123e-05	0.000335004
ENSMUSG00000031402.12	chrX	Mpp1	0.597413	0.000445647	0.00226323
ENSMUSG00000040532.14	chr5	Abhd11	0.732336	1.22536e-05	8.86027e-05
ENSMUSG00000029125.14	chr5	Stx18	0.764876	1.21003e-05	8.75809e-05
ENSMUSG00000030872.14	chr7	Gga2	-0.582521	0.00278183	0.0113054
ENSMUSG00000029344.14	chr5	Tpst2	0.603423	0.000648124	0.00314041
ENSMUSG00000037601.11	chr11	Nme1	0.751807	7.83965e-06	5.83997e-05
ENSMUSG00000032035.16	chr9	Ets1	0.752959	9.37294e-06	6.90435e-05
ENSMUSG00000025812.18	chr8	Pard3	-0.489579	0.00438521	0.0168158
ENSMUSG00000031755.6	chr8	Bbs2	-0.623844	0.0015885	0.00695525
ENSMUSG00000056116.18	chr17	H2-T22	0.776946	3.78895e-05	0.000247619
ENSMUSG00000022526.8	chr15	Zfp251	-0.715885	0.000139522	0.000806999
ENSMUSG00000015605.6	chr17	Srf	-0.62682	0.000201446	0.00111632
ENSMUSG00000022469.17	chr15	Rapgef3	0.668085	7.00764e-05	0.000434348
ENSMUSG00000093701.7	chr16	Gm21970	0.706202	2.46189e-05	0.000167596
ENSMUSG00000005951.13	chr11	Shpk	0.977797	6.10709e-06	4.64209e-05
ENSMUSG00000012519.14	chr8	Mlkl	0.804163	0.00305193	0.0122591
ENSMUSG00000039410.16	chr4	Prdm16	-0.746826	4.6418e-05	0.000297603
ENSMUSG00000037697.19	chr14	Ddhd1	0.988622	1.62995e-08	1.81897e-07
ENSMUSG00000039474.13	chr5	Wfs1	-0.488778	0.00340741	0.0135006
ENSMUSG00000031951.8	chr8	Tmem231	-0.895819	0.00055069	0.00271536
ENSMUSG00000032018.14	chr9	Sc5d	0.955486	1.97939e-08	2.16897e-07
ENSMUSG00000031286.6	chr3	Glt28d2	-0.957182	0.00333555	0.0132556
ENSMUSG00000003437.14	chr7	Paf1	-0.709642	0.000237187	0.00129319
ENSMUSG00000030538.15	chr7	Cib1	0.595325	0.00169848	0.00737682
ENSMUSG00000022474.15	chr15	Pmm1	0.815827	3.53976e-06	2.80958e-05
ENSMUSG00000042289.11	chr7	Hsd3b7	0.605497	0.000669719	0.00322677
ENSMUSG00000050666.14	chr14	Vstm4	-0.651567	0.00124292	0.00558679
ENSMUSG00000019718.8	chr12	L3hypdh	0.911717	2.34293e-06	1.91719e-05
ENSMUSG00000031214.13	chrX	Ophn1	0.870493	8.49135e-07	7.41578e-06
ENSMUSG00000040105.3	chr19	Plpp6	0.985546	4.24621e-07	3.87164e-06
ENSMUSG00000018377.10	chr11	Vezf1	-0.646833	0.000400683	0.00206315
ENSMUSG00000041477.14	chr6	Dcp1b	-0.748521	0.000185253	0.00103646
ENSMUSG00000026153.15	chr1	Fam135a	-0.950765	4.18535e-08	4.40689e-07
ENSMUSG00000039648.14	chr2	Kyat1	0.915553	1.27796e-05	9.19943e-05
ENSMUSG00000040723.14	chr1	Rcsd1	-0.608378	0.00028181	0.00150842
ENSMUSG00000007867.9	chr12	Ift43	-0.994625	1.14278e-08	1.29721e-07
ENSMUSG00000072258.10	chr1	Taf1a	-0.909331	1.34576e-06	1.13838e-05
ENSMUSG00000029063.16	chr4	Nadk	0.969241	2.27215e-05	0.000155993
ENSMUSG00000048232.12	chr4	Fbxo10	-0.775534	8.87528e-05	0.000537899
ENSMUSG00000023147.17	chr16	Wrb	-0.622674	0.00103765	0.00475975
ENSMUSG00000024974.10	chr19	Smc3	-0.520783	0.00189798	0.00811202
ENSMUSG00000034910.5	chr9	Pygo1	-0.731188	0.00049454	0.00247372
ENSMUSG00000022203.7	chr14	Efs	-0.86491	8.79549e-07	7.67218e-06
ENSMUSG00000034947.13	chr11	Tmem106a	0.847729	1.2999e-06	1.10215e-05
ENSMUSG00000028199.18	chr3	Cryz	0.969493	1.2189e-06	1.03831e-05
ENSMUSG00000023088.17	chr16	Abcc1	-0.710709	0.000357564	0.00186825
ENSMUSG00000030157.5	chr6	Clec2d	0.810876	1.34527e-06	1.13838e-05
ENSMUSG00000066235.7	chr9	Pomgnt2	-0.64283	0.00358009	0.014109
ENSMUSG00000027931.12	chr3	Npr1	-0.950465	0.000279435	0.00149881
ENSMUSG00000053411.16	chr15	Cbx7	-0.728935	6.39818e-05	0.000399639
ENSMUSG00000033540.18	chr5	Idua	-0.627565	0.000173439	0.00097941
ENSMUSG00000022594.14	chr15	Lynx1	-0.588314	0.00254491	0.0104506
ENSMUSG00000058586.12	chr15	Serhl	0.842591	5.32532e-07	4.77996e-06
ENSMUSG00000029090.12	chr5	Adgra3	-0.527487	0.00159069	0.00696274
ENSMUSG00000026932.14	chr2	Nacc2	-0.611584	0.00287975	0.0116577
ENSMUSG00000037685.15	chr5	Atp8a1	0.887763	2.21935e-06	1.82017e-05
ENSMUSG00000058793.14	chr2	Cds2	-0.67282	0.00701781	0.0251531
ENSMUSG00000046230.11	chr19	Vps13a	0.800837	3.08858e-05	0.000205919
ENSMUSG00000058446.14	chr6	Znrf2	0.852036	7.41224e-07	6.51641e-06
ENSMUSG00000015749.12	chr3	Anp32e	-0.408703	0.0204777	0.0613317
ENSMUSG00000005583.16	chr13	Mef2c	-0.888244	5.53675e-07	4.95445e-06
ENSMUSG00000063931.14	chr7	Pepd	0.836667	6.27326e-07	5.57236e-06
ENSMUSG00000038740.9	chr2	Mvb12b	-0.443981	0.00776932	0.0274208
ENSMUSG00000074794.10	chr13	Arrdc3	-0.877833	2.01202e-06	1.66611e-05
ENSMUSG00000037971.10	chr9	1110032A03Rik	0.942021	1.21108e-07	1.19069e-06
ENSMUSG00000001964.14	chrX	Emd	-0.503116	0.00265044	0.010835
ENSMUSG00000032194.9	chr9	Kank2	-0.925089	0.000108518	0.000643542
ENSMUSG00000004530.12	chr5	Coro1c	-0.90035	6.63082e-05	0.000412046
ENSMUSG00000018585.9	chr11	Atox1	0.794911	7.419e-06	5.56942e-05
ENSMUSG00000029559.15	chr5	2210016L21Rik	-0.658122	0.000144141	0.0008314
ENSMUSG00000036568.7	chr17	Bicral	-0.481689	0.00397512	0.0154469
ENSMUSG00000058704.9	chr17	Memo1	0.59176	0.000800847	0.00378457
ENSMUSG00000003809.14	chr8	Gcdh	0.934048	2.77532e-08	2.9849e-07
ENSMUSG00000028484.16	chr4	Psip1	-0.650076	0.000121992	0.000712688
ENSMUSG00000039678.12	chr2	Tbc1d13	0.928048	6.89149e-08	7.00763e-07
ENSMUSG00000025810.9	chr8	Nrp1	0.547265	0.00501276	0.0189031
ENSMUSG00000030654.9	chr7	Arl6ip1	0.8131	8.84955e-06	6.54201e-05
ENSMUSG00000040669.14	chr6	Phc1	-0.560682	0.00145391	0.00643636
ENSMUSG00000048264.16	chr13	Dip2c	-0.593084	0.000442212	0.0022493
ENSMUSG00000048756.11	chr10	Foxo3	-0.780442	1.22462e-05	8.85931e-05
ENSMUSG00000025817.12	chr2	Nudt5	0.976773	3.06e-07	2.8468e-06
ENSMUSG00000023367.14	chr6	Tmem176a	0.726791	1.95262e-05	0.000135398
ENSMUSG00000025092.7	chr19	Hspa12a	0.783076	6.47836e-05	0.000403298
ENSMUSG00000063235.16	chr2	Ptpmt1	0.914454	3.23621e-07	3.00113e-06
ENSMUSG00000001300.16	chr8	Efnb2	-0.737056	1.19977e-05	8.69252e-05
ENSMUSG00000038517.15	chr11	Tbkbp1	0.94374	7.25823e-08	7.3651e-07
ENSMUSG00000027618.17	chr2	Nfs1	0.920073	4.43607e-08	4.64064e-07
ENSMUSG00000079197.10	chr14	Psme2	0.879232	2.12888e-06	1.75289e-05
ENSMUSG00000061731.9	chr15	Ext1	-0.860413	4.05389e-05	0.000263159
ENSMUSG00000034449.7	chr11	Dhrs11	0.980213	1.5442e-06	1.29537e-05
ENSMUSG00000023452.19	chr5	Pisd	0.619687	0.00021468	0.00118155
ENSMUSG00000045975.8	chr16	C2cd2	-0.582798	0.000652696	0.00316046
ENSMUSG00000044037.15	chr9	Als2cl	0.905411	8.03914e-08	8.10659e-07
ENSMUSG00000032370.8	chr9	Lactb	0.958162	7.24768e-05	0.000447699
ENSMUSG00000027678.17	chr2	Ncoa3	-0.698802	0.000558245	0.00274795
ENSMUSG00000028706.14	chr4	Nsun4	0.825656	0.00013522	0.00078336
ENSMUSG00000039831.16	chr3	Arhgap29	0.571335	0.00131554	0.00588051
ENSMUSG00000025372.16	chr11	Baiap2	0.770098	5.10806e-05	0.000325203
ENSMUSG00000031066.10	chrX	Usp11	-0.912235	6.37565e-06	4.82604e-05
ENSMUSG00000053137.7	chr15	Mapk11	0.922545	0.00135381	0.00603486
ENSMUSG00000033327.18	chr17	Tnxb	-0.949018	0.00100796	0.00465615
ENSMUSG00000026005.15	chr1	Rpe	0.898034	2.14446e-07	2.03808e-06
ENSMUSG00000022037.15	chr14	Clu	-0.985672	0.000543423	0.00268499
ENSMUSG00000037692.14	chr4	Ahdc1	-0.775143	5.86221e-06	4.47467e-05
ENSMUSG00000048330.14	chr7	Ric3	-0.537457	0.00876891	0.0303087
ENSMUSG00000048277.15	chr11	Syngr2	-0.424329	0.0184249	0.0561905
ENSMUSG00000046722.14	chr3	Cdc42se1	-0.680277	0.00107305	0.00490359
ENSMUSG00000031021.13	chr7	Tmem9b	0.557105	0.00101206	0.00467036
ENSMUSG00000023571.4	chr4	C1qtnf12	0.766407	4.80294e-06	3.71883e-05
ENSMUSG00000037321.17	chr17	Tap1	0.995731	8.76858e-09	1.01113e-07
ENSMUSG00000039018.15	chr7	Mtg1	0.99338	1.08704e-06	9.30902e-06
ENSMUSG00000107002.1	chr16	0610012G03Rik	0.99723	3.73942e-08	3.95741e-07
ENSMUSG00000073609.9	chr1	D2hgdh	0.810356	3.70285e-05	0.000242234
ENSMUSG00000008855.17	chr11	Hdac5	-0.730714	0.00104712	0.00479414
ENSMUSG00000064210.7	chr15	Ano6	-0.580664	0.0089405	0.0308175
ENSMUSG00000078716.10	chr4	Tmem8b	-0.555118	0.00172815	0.00747444
ENSMUSG00000032202.11	chr9	Rab27a	-0.916323	1.10075e-05	8.02307e-05
ENSMUSG00000007837.11	chr7	Prrg2	0.611782	0.00202236	0.00856602
ENSMUSG00000028447.11	chr4	Dctn3	0.724774	4.548e-05	0.000292363
ENSMUSG00000023020.3	chr15	Cox14	0.856115	3.37829e-07	3.11896e-06
ENSMUSG00000028207.18	chr4	Asph	-0.618602	0.00515505	0.0193494
ENSMUSG00000000881.12	chrX	Dlg3	-0.938811	2.52043e-08	2.72893e-07
ENSMUSG00000039236.18	chr7	Isg20	0.657435	0.0102304	0.0346108
ENSMUSG00000046031.7	chr10	Calhm6	1.1353	0.0319821	0.0879182
ENSMUSG00000037656.9	chr8	Slc20a2	-0.592118	0.000725652	0.00346753
ENSMUSG00000043391.10	chr16	2510009E07Rik	-0.749415	1.28879e-05	9.26819e-05
ENSMUSG00000001999.15	chr2	Blvra	0.784515	1.03654e-05	7.58926e-05
ENSMUSG00000051236.13	chr10	Msrb3	-0.895891	0.000264363	0.00142728
ENSMUSG00000033855.15	chr17	Ston1	-0.670511	0.00129329	0.00578671
ENSMUSG00000098754.7	chr2	Prn	0.821315	0.000393631	0.00203043
ENSMUSG00000025137.15	chr11	Pcyt2	0.894986	1.37508e-06	1.16182e-05
ENSMUSG00000028042.15	chr3	Zbtb7b	0.920143	3.81279e-07	3.4957e-06
ENSMUSG00000003531.15	chr16	Dgcr6	0.841421	5.32161e-07	4.77959e-06
ENSMUSG00000028292.14	chr4	Rars2	0.831262	9.45915e-05	0.000569075
[truncated: 12,542 more rows]

## Sheet: S-RhoBTB1.Vehicle_ICM-Cre.Vehic
GeneId	Chromosome	GeneName	logFC_S-RhoBTB1.Vehicle_ISM-Cre.Vehicle	PValue_S-RhoBTB1.Vehicle_ISM-Cre.Vehicle	FDR_S-RhoBTB1.Vehicle_ISM-Cre.Vehicle
ENSMUSG00000046618.7	chr2	Olfml2a	0.114894	0.48912	0.99995
ENSMUSG00000034255.17	chr11	Arhgap27	-0.0718872	0.738254	0.99995
ENSMUSG00000029084.5	chr5	Cd38	-0.155484	0.531265	0.99995
ENSMUSG00000044338.9	chr2	Aplnr	-0.174253	0.396471	0.99995
ENSMUSG00000021508.11	chr13	Cxcl14	0.092341	0.797149	0.99995
ENSMUSG00000006526.13	chr14	Stimate	0.178841	0.415364	0.99995
ENSMUSG00000052974.8	chr7	Cyp2f2	-0.142694	0.581359	0.99995
ENSMUSG00000037936.15	chr5	Scarb1	-0.108509	0.532242	0.99995
ENSMUSG00000020057.2	chr10	Dram1	-0.0306204	0.855849	0.99995
ENSMUSG00000026991.20	chr2	Pkp4	0.361113	0.116754	0.99995
ENSMUSG00000023169.15	chr15	Slc38a1	0.199485	0.250374	0.99995
ENSMUSG00000050335.17	chr14	Lgals3	-0.118627	0.500674	0.99995
ENSMUSG00000044968.16	chr5	Napepld	0.135239	0.431016	0.99995
ENSMUSG00000001227.12	chr17	Sema6b	-0.183379	0.459169	0.99995
ENSMUSG00000037736.20	chr5	Limch1	0.320082	0.111737	0.99995
ENSMUSG00000066361.3	chr12	Serpina3c	-0.418303	0.0980124	0.99995
ENSMUSG00000019256.17	chr12	Ahr	-0.246755	0.350495	0.99995
ENSMUSG00000027111.16	chr2	Itga6	-0.0322454	0.849557	0.99995
ENSMUSG00000037095.8	chr17	Lrg1	-0.128215	0.48234	0.99995
ENSMUSG00000039257.11	chr7	Vstm2b	0.243533	0.254216	0.99995
ENSMUSG00000028373.16	chr4	Astn2	0.355103	0.143968	0.99995
ENSMUSG00000030761.16	chr7	Myo7a	-0.33015	0.0622956	0.99995
ENSMUSG00000039167.12	chr3	Adgrl4	0.00859183	0.960384	0.99995
ENSMUSG00000064262.7	chr6	Gimap8	-0.021814	0.936067	0.99995
ENSMUSG00000051748.2	chr11	Wfdc21	-1.25933	0.00539255	0.286179
ENSMUSG00000110195.1	chr7	Pde2a	-0.227939	0.186277	0.99995
ENSMUSG00000054690.17	chr3	Emcn	0.220748	0.244624	0.99995
ENSMUSG00000020926.16	chr11	Adam11	0.219724	0.206001	0.99995
ENSMUSG00000028475.9	chr4	Spaar	0.153529	0.58644	0.99995
ENSMUSG00000031805.17	chr8	Jak3	-0.0339742	0.840241	0.99995
ENSMUSG00000042099.16	chr17	Kank3	-0.0919769	0.588419	0.99995
ENSMUSG00000016087.13	chr9	Fli1	-0.155542	0.44266	0.99995
ENSMUSG00000021922.17	chr14	Itih4	0.251629	0.260137	0.99995
ENSMUSG00000071713.6	chr15	Csf2rb	-0.425984	0.0232478	0.643899
ENSMUSG00000031373.4	chrX	Car5b	-0.10836	0.550072	0.99995
ENSMUSG00000056492.6	chr17	Adgrf5	0.0841481	0.687965	0.99995
ENSMUSG00000020641.16	chr12	Rsad2	0.160471	0.480184	0.99995
ENSMUSG00000030653.17	chr7	Gm45837	-0.219108	0.221831	0.99995
ENSMUSG00000029581.14	chr5	Fscn1	-0.466197	0.0200919	0.60284
ENSMUSG00000041329.13	chr11	Atp1b2	0.235409	0.164147	0.99995
ENSMUSG00000029648.13	chr5	Flt1	0.0828136	0.648861	0.99995
ENSMUSG00000031785.16	chr8	Adgrg1	0.397907	0.0191908	0.599432
ENSMUSG00000032735.15	chr18	Ablim3	-0.268105	0.112587	0.99995
ENSMUSG00000044676.10	chr8	Zfp612	0.0429841	0.840446	0.99995
ENSMUSG00000038370.6	chr1	Pcp4l1	0.224805	0.22084	0.99995
ENSMUSG00000021108.18	chr12	Prkch	0.0635571	0.771846	0.99995
ENSMUSG00000071347.3	chr14	C1qtnf9	-0.315068	0.0963415	0.99995
ENSMUSG00000042228.14	chr4	Lyn	-0.388819	0.0510844	0.952332
ENSMUSG00000059013.12	chr2	Sh2d3c	-0.018362	0.930727	0.99995
ENSMUSG00000041134.15	chr16	Cyyr1	-0.0258983	0.91412	0.99995
ENSMUSG00000030527.15	chr7	Crtc3	0.158357	0.377197	0.99995
ENSMUSG00000028551.14	chr4	Cdkn2c	-0.0266526	0.875371	0.99995
ENSMUSG00000037577.13	chr17	Ephx3	-0.388569	0.451371	0.99995
ENSMUSG00000027219.13	chr2	Slc28a2	-0.0756169	0.684082	0.99995
ENSMUSG00000031594.9	chr8	Fgl1	-0.247141	0.616206	0.99995
ENSMUSG00000044229.9	chr9	Nxpe4	0.0105051	0.965619	0.99995
ENSMUSG00000043415.5	chr2	Otud1	0.092637	0.579277	0.99995
ENSMUSG00000071042.12	chr17	Rasgrp3	-0.260909	0.275505	0.99995
ENSMUSG00000050737.13	chr2	Ptges	-0.373531	0.0414491	0.862834
ENSMUSG00000001348.15	chr9	Acp5	-0.325073	0.0791708	0.99995
ENSMUSG00000031722.10	chr8	Hp	-0.133906	0.643776	0.99995
ENSMUSG00000018417.14	chr1	Myo1b	-0.180472	0.399265	0.99995
ENSMUSG00000039745.8	chr7	Htatip2	-0.249973	0.218171	0.99995
ENSMUSG00000025795.8	chr10	Rassf3	0.254449	0.212519	0.99995
ENSMUSG00000032125.20	chr9	Robo4	-0.137043	0.452966	0.99995
ENSMUSG00000049103.14	chr9	Ccr2	-0.365081	0.143671	0.99995
ENSMUSG00000030088.15	chr6	Aldh1l1	0.0474272	0.785214	0.99995
ENSMUSG00000017309.11	chr11	Cd300lg	-0.0579266	0.748515	0.99995
ENSMUSG00000038264.8	chr9	Sema7a	0.283671	0.181867	0.99995
ENSMUSG00000033427.14	chr10	Upb1	0.126898	0.65922	0.99995
ENSMUSG00000025792.9	chr11	Slc25a10	-0.143252	0.411749	0.99995
ENSMUSG00000025271.13	chrX	Pfkfb1	0.0145605	0.9398	0.99995
ENSMUSG00000040710.10	chr1	St8sia4	-0.428836	0.153867	0.99995
ENSMUSG00000050919.9	chr13	Zfp366	-0.0487109	0.837511	0.99995
ENSMUSG00000034911.8	chr8	Ushbp1	0.0188462	0.913401	0.99995
ENSMUSG00000058396.7	chr10	Gpr182	0.131232	0.67223	0.99995
ENSMUSG00000029304.14	chr5	Spp1	-0.174991	0.421846	0.99995
ENSMUSG00000037661.14	chr3	Gpr160	-0.529138	0.0693585	0.99995
ENSMUSG00000005360.14	chr15	Slc1a3	-0.39832	0.0249234	0.666998
ENSMUSG00000059456.13	chr14	Ptk2b	0.141799	0.45123	0.99995
ENSMUSG00000028671.16	chr4	Gale	0.13452	0.464664	0.99995
ENSMUSG00000053062.16	chr16	Jam2	-0.133707	0.458722	0.99995
ENSMUSG00000036580.15	chr3	Spg20	0.123632	0.459051	0.99995
ENSMUSG00000072966.11	chrX	Gprasp2	-0.0510326	0.823323	0.99995
ENSMUSG00000033910.13	chr3	Gucy1a1	0.162613	0.436999	0.99995
ENSMUSG00000047867.11	chr6	Gimap6	-0.103815	0.559239	0.99995
ENSMUSG00000018339.11	chr11	Gpx3	-0.200072	0.551752	0.99995
ENSMUSG00000041235.12	chr4	Chd7	-0.00965996	0.969144	0.99995
ENSMUSG00000040441.11	chr10	Slc26a10	-0.23591	0.393786	0.99995
ENSMUSG00000022579.10	chr15	Gpihbp1	-0.0311262	0.855584	0.99995
ENSMUSG00000067201.11	chr17	H2-M9	-0.726529	0.0353476	0.803941
ENSMUSG00000026278.14	chr1	Bok	-0.488825	0.0254444	0.673928
ENSMUSG00000031442.21	chr8	Mcf2l	-0.100554	0.575989	0.99995
ENSMUSG00000028005.13	chr3	Gucy1b1	0.26925	0.170616	0.99995
ENSMUSG00000039196.2	chr4	Orm1	-0.00524914	0.975468	0.99995
ENSMUSG00000031963.8	chr9	Bmper	-0.328175	0.154676	0.99995
ENSMUSG00000025969.15	chr1	Nrp2	-0.17483	0.306234	0.99995
ENSMUSG00000022235.15	chr15	Cmbl	-0.232214	0.20156	0.99995
ENSMUSG00000008540.11	chr6	Mgst1	-0.164629	0.501692	0.99995
ENSMUSG00000022040.8	chr14	Ephx2	0.160904	0.482062	0.99995
ENSMUSG00000026822.14	chr2	Lcn2	-0.245263	0.506636	0.99995
ENSMUSG00000021033.11	chr12	Gstz1	-0.034556	0.875562	0.99995
ENSMUSG00000031725.8	chr8	Ces1f	-0.0581409	0.732863	0.99995
ENSMUSG00000041479.14	chr14	Syt15	0.274781	0.106582	0.99995
ENSMUSG00000035829.13	chr2	Ppp1r26	0.101693	0.73703	0.99995
ENSMUSG00000043953.12	chr9	Ccrl2	0.13454	0.625115	0.99995
ENSMUSG00000030852.17	chr7	Tacc2	0.303625	0.181556	0.99995
ENSMUSG00000032380.9	chr9	Dapk2	0.0726896	0.720879	0.99995
ENSMUSG00000040447.15	chr11	Spns2	0.0156595	0.938567	0.99995
ENSMUSG00000029859.6	chr6	Epha1	0.0602911	0.86166	0.99995
ENSMUSG00000049303.10	chr19	Syt12	-0.0732051	0.793669	0.99995
ENSMUSG00000026890.19	chr2	Lhx6	-0.579943	0.0755086	0.99995
ENSMUSG00000020089.8	chr10	Ppa1	-0.0225357	0.904597	0.99995
ENSMUSG00000027555.8	chr3	Car13	-0.0138933	0.953408	0.99995
ENSMUSG00000051375.15	chr18	Pcdh1	-0.268294	0.187104	0.99995
ENSMUSG00000040283.14	chr11	Btnl9	-0.0183664	0.91522	0.99995
ENSMUSG00000024440.13	chr18	Pcdh12	-0.0684505	0.797511	0.99995
ENSMUSG00000033446.7	chr14	Lpar6	-0.152318	0.400384	0.99995
ENSMUSG00000017344.4	chr11	Vtn	-0.4025	0.220168	0.99995
ENSMUSG00000022623.17	chr15	Shank3	0.104049	0.541585	0.99995
ENSMUSG00000036553.16	chr5	Sh3tc1	-0.223263	0.289811	0.99995
ENSMUSG00000044986.10	chr15	Tst	-0.146458	0.384228	0.99995
ENSMUSG00000022358.7	chr15	Fbxo32	0.102508	0.577973	0.99995
ENSMUSG00000025950.16	chr1	Idh1	-0.062206	0.777817	0.99995
ENSMUSG00000112129.1	chr10	Pbld1	-0.155605	0.674019	0.99995
ENSMUSG00000027221.5	chr2	Chst1	-0.215715	0.303602	0.99995
ENSMUSG00000021892.14	chr14	Sh3bp5	-0.200655	0.235871	0.99995
ENSMUSG00000031700.11	chr8	Gpt2	-0.275159	0.110424	0.99995
ENSMUSG00000000805.18	chr11	Car4	0.168957	0.420353	0.99995
ENSMUSG00000043909.16	chr2	Trp53bp1	0.0663625	0.690474	0.99995
ENSMUSG00000035376.10	chr16	Hacd2	0.175028	0.316204	0.99995
ENSMUSG00000029752.12	chr6	Asns	-0.17286	0.337504	0.99995
ENSMUSG00000021474.9	chr13	Sfxn1	-0.1172	0.540474	0.99995
ENSMUSG00000025479.9	chr7	Cyp2e1	-0.298761	0.276498	0.99995
ENSMUSG00000026304.13	chr1	Rab17	-0.0807977	0.819796	0.99995
ENSMUSG00000037358.6	chrX	Dipk2b	-0.197816	0.584136	0.99995
ENSMUSG00000079019.2	chr8	Insl3	-0.0919426	0.78808	0.99995
ENSMUSG00000029802.13	chr6	Abcg2	-0.116838	0.52642	0.99995
ENSMUSG00000032540.16	chr9	Abhd5	-0.0661006	0.71446	0.99995
ENSMUSG00000035566.7	chr14	Pcdh17	-0.298485	0.449799	0.99995
ENSMUSG00000043384.15	chrX	Gprasp1	-0.000113693	0.999493	0.99995
ENSMUSG00000057897.14	chr11	Camk2b	0.365848	0.0338542	0.78263
ENSMUSG00000041707.8	chr14	Tmem273	-0.632393	0.1136	0.99995
ENSMUSG00000019647.16	chr18	Sema6a	0.0191268	0.928244	0.99995
ENSMUSG00000004626.14	chr8	Stxbp2	0.0161483	0.927167	0.99995
ENSMUSG00000050271.12	chr8	Prag1	0.156353	0.523146	0.99995
ENSMUSG00000025584.17	chr7	Pde8a	0.00205995	0.990458	0.99995
ENSMUSG00000030317.8	chr6	Timp4	0.458153	0.0065333	0.327839
ENSMUSG00000000305.12	chr2	Cdh4	-0.0236303	0.946107	0.99995
ENSMUSG00000021765.9	chr13	Fst	-0.505167	0.0048873	0.273331
ENSMUSG00000033209.17	chr5	Ttc28	0.345593	0.0908655	0.99995
ENSMUSG00000029469.14	chr5	Ift81	0.0574838	0.750878	0.99995
ENSMUSG00000020577.17	chr12	Tspan13	-0.209992	0.255329	0.99995
ENSMUSG00000022122.15	chr14	Ednrb	-0.281506	0.168311	0.99995
ENSMUSG00000034898.17	chr9	Filip1	0.449155	0.00697769	0.33934
ENSMUSG00000030930.14	chr7	Chst15	0.0139551	0.93735	0.99995
ENSMUSG00000040209.12	chr3	Zfp704	0.119882	0.483776	0.99995
ENSMUSG00000029314.14	chr5	Gpat3	-0.211243	0.357824	0.99995
ENSMUSG00000018845.14	chr11	Unc45b	-0.110224	0.590484	0.99995
ENSMUSG00000026655.15	chr2	Fam107b	-0.110723	0.583836	0.99995
ENSMUSG00000048960.13	chr1	Prex2	0.0545879	0.773035	0.99995
ENSMUSG00000031750.15	chr8	Il34	-0.692422	0.0303091	0.738232
ENSMUSG00000057729.12	chr10	Prtn3	-0.475784	0.182044	0.99995
ENSMUSG00000030495.12	chr7	Slc7a10	-0.269947	0.126965	0.99995
ENSMUSG00000032323.13	chr9	Cyp11a1	0.345891	0.355809	0.99995
ENSMUSG00000039865.8	chr3	Slc44a3	-0.236646	0.405421	0.99995
ENSMUSG00000024480.9	chr18	Ap3s1	-0.0349315	0.835064	0.99995
ENSMUSG00000031880.7	chr8	Rrad	-0.0429388	0.817068	0.99995
ENSMUSG00000050105.5	chr4	Grrp1	-0.128624	0.685	0.99995
ENSMUSG00000032271.13	chr9	Nnmt	-0.142399	0.395635	0.99995
ENSMUSG00000062960.10	chr5	Kdr	0.018616	0.917783	0.99995
ENSMUSG00000035835.14	chr10	Plppr3	-0.520417	0.0379284	0.828012
ENSMUSG00000012705.16	chr8	Retn	-0.299424	0.163694	0.99995
ENSMUSG00000025420.13	chr18	Katnal2	0.131838	0.725134	0.99995
ENSMUSG00000022747.17	chr16	St3gal6	-0.130294	0.48331	0.99995
ENSMUSG00000054555.11	chr7	Adam12	0.0191207	0.920132	0.99995
ENSMUSG00000055782.9	chr15	Abcd2	-0.302862	0.0731413	0.99995
ENSMUSG00000012819.15	chr10	Cdh23	0.271252	0.360613	0.99995
ENSMUSG00000029417.9	chr5	Cxcl9	-0.0719948	0.785533	0.99995
ENSMUSG00000079037.9	chr2	Prnp	-0.122134	0.568131	0.99995
ENSMUSG00000015243.4	chr4	Abca1	-0.249045	0.160814	0.99995
ENSMUSG00000023206.16	chr2	Il15ra	-0.0634332	0.709044	0.99995
ENSMUSG00000010476.14	chr7	Ebf3	-0.203568	0.294902	0.99995
ENSMUSG00000060675.13	chr19	Plaat3	-0.0841513	0.689478	0.99995
ENSMUSG00000022425.16	chr15	Enpp2	-0.00680713	0.968203	0.99995
ENSMUSG00000032577.16	chr9	Mapkapk3	-0.132455	0.506265	0.99995
ENSMUSG00000020928.14	chr11	Higd1b	-0.155789	0.719626	0.99995
ENSMUSG00000027316.15	chr2	Gfra4	0.0487715	0.826996	0.99995
ENSMUSG00000029669.14	chr6	Tspan12	0.00751179	0.964951	0.99995
ENSMUSG00000010051.15	chr9	Hyal1	0.327957	0.101288	0.99995
ENSMUSG00000031574.8	chr8	Star	0.24521	0.345416	0.99995
ENSMUSG00000061780.6	chr10	Cfd	-0.378301	0.29791	0.99995
ENSMUSG00000056313.5	chr8	Tcim	0.0357002	0.835522	0.99995
ENSMUSG00000030214.7	chr6	Plbd1	0.0960822	0.571957	0.99995
ENSMUSG00000042807.15	chr1	Hecw2	-0.345917	0.258987	0.99995
ENSMUSG00000022490.7	chr15	Ppp1r1a	-0.138366	0.449541	0.99995
ENSMUSG00000039994.15	chr10	Timeless	-0.215433	0.407734	0.99995
ENSMUSG00000050103.18	chr12	Agmo	-0.252051	0.193278	0.99995
ENSMUSG00000039886.8	chr5	Tmem120a	-0.00103256	0.995428	0.99995
ENSMUSG00000031819.13	chr8	Emc8	0.205027	0.308493	0.99995
ENSMUSG00000028713.17	chr4	Cyp4b1	0.244133	0.205834	0.99995
ENSMUSG00000033083.16	chr14	Tbc1d4	-0.191675	0.291946	0.99995
ENSMUSG00000098188.1	chr10	Sowahc	-0.0179205	0.922242	0.99995
ENSMUSG00000011658.16	chr7	Fuz	0.00622446	0.970544	0.99995
ENSMUSG00000025068.8	chr19	Gsto1	0.0411544	0.80762	0.99995
ENSMUSG00000002944.15	chr5	Cd36	0.0409125	0.891919	0.99995
ENSMUSG00000068079.5	chr2	Tcf15	-0.328893	0.310323	0.99995
ENSMUSG00000076435.3	chr11	Acsf2	0.112081	0.516222	0.99995
ENSMUSG00000024030.7	chr17	Abcg1	0.188612	0.463544	0.99995
ENSMUSG00000052512.17	chr7	Nav2	0.438873	0.0195536	0.60262
ENSMUSG00000074264.12	chr3	Amy1	-0.0318143	0.855974	0.99995
ENSMUSG00000037709.13	chr6	Fam13a	-0.0064404	0.973906	0.99995
ENSMUSG00000024451.9	chr18	Arap3	0.0749232	0.659139	0.99995
ENSMUSG00000040430.18	chr11	Pitpnc1	-0.21689	0.269993	0.99995
ENSMUSG00000009376.15	chr6	Met	0.0220248	0.921425	0.99995
ENSMUSG00000031024.13	chr7	St5	0.188478	0.396149	0.99995
ENSMUSG00000028792.14	chr4	Ak2	0.0331866	0.868167	0.99995
ENSMUSG00000000686.11	chr11	Abhd15	-0.0588498	0.800612	0.99995
ENSMUSG00000039031.16	chr10	Arhgap18	-0.193288	0.320254	0.99995
ENSMUSG00000030671.9	chr7	Pde3b	0.019247	0.919227	0.99995
ENSMUSG00000002108.10	chr2	Nr1h3	-0.119847	0.474696	0.99995
ENSMUSG00000031767.13	chr8	Nudt7	0.0198887	0.911944	0.99995
ENSMUSG00000028996.9	chr4	Rbp7	0.0869364	0.768469	0.99995
ENSMUSG00000028076.12	chr3	Cd1d1	0.105228	0.587	0.99995
ENSMUSG00000025355.7	chr10	Mmp19	-0.350655	0.0362561	0.813789
ENSMUSG00000046805.10	chr19	Mpeg1	-0.416539	0.0180675	0.582525
ENSMUSG00000022878.5	chr16	Adipoq	-0.0284132	0.918686	0.99995
ENSMUSG00000027314.6	chr2	Dll4	0.0166307	0.941763	0.99995
ENSMUSG00000030545.9	chr7	Pex11a	0.112905	0.523032	0.99995
ENSMUSG00000074796.10	chr2	Slc4a11	-0.129451	0.693158	0.99995
ENSMUSG00000044405.4	chr2	Adig	-0.0659407	0.721746	0.99995
ENSMUSG00000025911.14	chr1	Adhfe1	0.0739809	0.683172	0.99995
ENSMUSG00000072568.4	chr15	Lratd2	0.0296635	0.905017	0.99995
ENSMUSG00000056666.13	chr6	Retsat	0.13392	0.47044	0.99995
ENSMUSG00000078566.8	chr7	Bnip3	-0.0255744	0.896475	0.99995
ENSMUSG00000027187.10	chr2	Cat	-0.00853862	0.973266	0.99995
ENSMUSG00000045534.4	chr6	Kcna5	0.27657	0.309262	0.99995
ENSMUSG00000022018.7	chr14	Rgcc	0.166106	0.349311	0.99995
ENSMUSG00000022555.12	chr15	Dgat1	0.100668	0.651295	0.99995
ENSMUSG00000027559.5	chr3	Car3	-0.139163	0.716129	0.99995
ENSMUSG00000054434.14	chr5	Tmem120b	-0.0738449	0.661664	0.99995
ENSMUSG00000000682.7	chr4	Cd52	-0.56873	0.0459666	0.900809
ENSMUSG00000039883.5	chr5	Lrrc17	-0.00868691	0.962697	0.99995
ENSMUSG00000040811.15	chr7	Eml2	0.227857	0.185263	0.99995
ENSMUSG00000001755.12	chr11	Coasy	0.00788119	0.963213	0.99995
ENSMUSG00000019437.17	chr11	Tlcd1	-0.0854154	0.611248	0.99995
ENSMUSG00000022546.5	chr15	Gpt	-0.0685667	0.700813	0.99995
ENSMUSG00000024972.16	chr19	Lgals12	-0.0693424	0.693298	0.99995
ENSMUSG00000003526.12	chr16	Prodh	0.0691966	0.683882	0.99995
ENSMUSG00000034957.10	chr7	Cebpa	-0.0883312	0.715297	0.99995
ENSMUSG00000041426.12	chr1	Hibch	0.0970478	0.601985	0.99995
ENSMUSG00000026770.5	chr2	Il2ra	-0.0303467	0.951712	0.99995
ENSMUSG00000039956.9	chr16	Mrap	0.0195347	0.913026	0.99995
ENSMUSG00000032786.16	chr9	Alas1	-0.0195327	0.922713	0.99995
ENSMUSG00000028603.15	chr4	Scp2	0.0637214	0.800166	0.99995
ENSMUSG00000023150.14	chr1	Ivns1abp	0.017773	0.927699	0.99995
ENSMUSG00000037112.16	chr9	Sik2	0.239903	0.211678	0.99995
ENSMUSG00000021185.16	chr12	Dglucy	0.139753	0.469067	0.99995
ENSMUSG00000030278.11	chr6	Cidec	-0.0826911	0.766492	0.99995
ENSMUSG00000033022.8	chr18	Cdo1	0.0474805	0.874679	0.99995
ENSMUSG00000000440.12	chr6	Pparg	0.0460295	0.799916	0.99995
ENSMUSG00000015568.16	chr8	Lpl	0.0520161	0.880622	0.99995
ENSMUSG00000034714.9	chr11	Ttyh2	-0.0780356	0.731066	0.99995
ENSMUSG00000074771.10	chr2	Ankef1	-0.0423335	0.821551	0.99995
ENSMUSG00000044122.14	chr11	Proca1	-0.0358785	0.862946	0.99995
ENSMUSG00000059895.13	chr15	Ptp4a3	0.0524247	0.789363	0.99995
ENSMUSG00000079017.3	chr12	Ifi27l2a	-0.198488	0.368563	0.99995
ENSMUSG00000037940.17	chr8	Inpp4b	-0.118759	0.743172	0.99995
ENSMUSG00000071714.7	chr15	Csf2rb2	-0.398005	0.0997022	0.99995
ENSMUSG00000028150.14	chr3	Rorc	0.0175794	0.929747	0.99995
ENSMUSG00000079588.3	chr1	Tmem182	-0.216003	0.376398	0.99995
ENSMUSG00000051225.9	chr15	Fam83a	-0.326654	0.31317	0.99995
ENSMUSG00000020777.16	chr11	Acox1	0.109346	0.687881	0.99995
ENSMUSG00000066319.6	chr9	Rtp3	0.133174	0.737244	0.99995
ENSMUSG00000028121.8	chr3	Bcar3	0.330644	0.0488523	0.923321
ENSMUSG00000048458.8	chr3	Inka2	0.132831	0.43644	0.99995
ENSMUSG00000020427.11	chr11	Igfbp3	-0.234369	0.339431	0.99995
ENSMUSG00000055639.16	chr14	Dach1	0.212384	0.575412	0.99995
ENSMUSG00000090150.10	chr9	Acad11	0.0751727	0.705403	0.99995
ENSMUSG00000026107.11	chr1	Nabp1	-0.130502	0.448276	0.99995
ENSMUSG00000074604.9	chr3	Mgst2	0.243313	0.502365	0.99995
ENSMUSG00000028214.13	chr4	Gem	0.171501	0.302232	0.99995
ENSMUSG00000020900.15	chr11	Myh10	0.280145	0.286822	0.99995
ENSMUSG00000020826.9	chr11	Nos2	-0.0378733	0.911945	0.99995
ENSMUSG00000033032.15	chr18	Afap1l1	-0.0183873	0.921818	0.99995
ENSMUSG00000055675.6	chr8	Kbtbd11	-0.327532	0.0695311	0.99995
ENSMUSG00000025509.15	chr7	Pnpla2	0.0890701	0.777166	0.99995
ENSMUSG00000021200.14	chr12	Asb2	0.278721	0.105782	0.99995
ENSMUSG00000049107.13	chr6	Ntf3	-0.0716038	0.675967	0.99995
ENSMUSG00000031147.8	chrX	Magix	0.00973507	0.979563	0.99995
ENSMUSG00000045917.17	chr4	Tmem268	-0.0637242	0.758327	0.99995
ENSMUSG00000020010.7	chr10	Vnn3	-0.231833	0.441601	0.99995
ENSMUSG00000070780.11	chr5	Rbm47	-0.0986459	0.685224	0.99995
ENSMUSG00000027900.15	chr3	Dram2	-0.00824123	0.960705	0.99995
ENSMUSG00000001666.8	chr10	Ddt	0.034294	0.845709	0.99995
ENSMUSG00000058756.13	chr11	Thra	0.140059	0.532126	0.99995
ENSMUSG00000027562.12	chr3	Car2	0.0965009	0.768881	0.99995
ENSMUSG00000032649.14	chr1	Colgalt2	0.284059	0.462099	0.99995
ENSMUSG00000034593.16	chr9	Myo5a	-0.229289	0.1792	0.99995
ENSMUSG00000007480.4	chr18	Mc5r	-0.0310459	0.938245	0.99995
ENSMUSG00000011382.8	chr7	Dhdh	0.0639624	0.72182	0.99995
ENSMUSG00000035948.13	chr10	Acss3	0.133838	0.436293	0.99995
ENSMUSG00000022013.4	chr14	Dnajc15	0.145731	0.393774	0.99995
ENSMUSG00000032263.14	chr9	Bckdhb	-0.0269102	0.874287	0.99995
ENSMUSG00000040666.19	chr16	Sh3bgr	0.222243	0.246406	0.99995
ENSMUSG00000090145.7	chr1	Ugt1a6b	-0.395846	0.0520994	0.964762
ENSMUSG00000031808.7	chr8	Slc27a1	-0.0724638	0.77376	0.99995
ENSMUSG00000030168.13	chr6	Adipor2	0.01136	0.966174	0.99995
ENSMUSG00000022221.14	chr14	Ripk3	-0.322868	0.325349	0.99995
ENSMUSG00000021792.15	chr14	Prxl2a	0.0466219	0.827348	0.99995
ENSMUSG00000070423.6	chr7	Olfr558	-0.173792	0.651562	0.99995
ENSMUSG00000005268.20	chr15	Prlr	-0.222147	0.625722	0.99995
ENSMUSG00000030630.16	chr7	Fah	0.0449646	0.789356	0.99995
ENSMUSG00000047746.14	chr16	Fbxo40	0.272554	0.101138	0.99995
ENSMUSG00000021213.12	chr13	Akr1c13	-0.219604	0.486637	0.99995
ENSMUSG00000017176.17	chr11	Nt5c3b	-0.013609	0.936686	0.99995
ENSMUSG00000053559.13	chr15	Smagp	-0.442759	0.0835672	0.99995
ENSMUSG00000032348.6	chr9	Gsta4	-0.205749	0.323325	0.99995
ENSMUSG00000004085.14	chr2	Map3k20	0.240523	0.228008	0.99995
ENSMUSG00000024232.2	chr18	Bambi	0.212485	0.31011	0.99995
ENSMUSG00000037020.16	chr7	Wdr62	-0.119738	0.645682	0.99995
ENSMUSG00000021750.16	chr14	Fam107a	0.330529	0.0797462	0.99995
ENSMUSG00000028737.15	chr4	Aldh4a1	0.0789503	0.673162	0.99995
ENSMUSG00000079334.8	chr9	Naa80	0.199486	0.358621	0.99995
ENSMUSG00000031938.15	chr9	4931406C07Rik	0.102031	0.627663	0.99995
ENSMUSG00000027222.14	chr2	Pex16	0.00115256	0.994517	0.99995
ENSMUSG00000047182.6	chr5	Irs3	-0.0801092	0.736503	0.99995
ENSMUSG00000075296.5	chr19	Aldh3b2	-0.293034	0.373986	0.99995
ENSMUSG00000027533.10	chr3	Fabp5	-0.0876267	0.617474	0.99995
ENSMUSG00000045502.6	chr5	Hcar2	-0.246847	0.31152	0.99995
ENSMUSG00000026834.13	chr2	Acvr1c	-0.0203331	0.917692	0.99995
ENSMUSG00000079057.4	chr8	Cyp4v3	-0.0935257	0.575847	0.99995
ENSMUSG00000039195.4	chr2	1110008P14Rik	-0.0285271	0.865051	0.99995
ENSMUSG00000001918.17	chr7	Slc1a5	-0.0484303	0.871537	0.99995
ENSMUSG00000040584.8	chr5	Abcb1a	-0.651654	0.0139346	0.522223
ENSMUSG00000033849.3	chr1	B3galt2	-0.257537	0.141807	0.99995
ENSMUSG00000068015.8	chr14	Lrch1	0.153537	0.362174	0.99995
ENSMUSG00000042429.8	chr1	Adora1	0.402279	0.0175222	0.577864
ENSMUSG00000045092.8	chr3	S1pr1	0.412015	0.0170852	0.567205
ENSMUSG00000030972.6	chr7	Acsm5	-0.179274	0.617545	0.99995
ENSMUSG00000050106.17	chr11	Tmc8	-0.000369893	0.999224	0.99995
ENSMUSG00000026385.16	chr1	Dbi	-0.00519329	0.985358	0.99995
ENSMUSG00000057604.9	chr6	Lmcd1	0.216721	0.364046	0.99995
ENSMUSG00000024066.9	chr17	Xdh	-0.351085	0.112507	0.99995
ENSMUSG00000047205.12	chr11	Dusp18	0.119466	0.636243	0.99995
ENSMUSG00000039903.17	chr16	Eva1c	0.0668318	0.779805	0.99995
ENSMUSG00000001313.12	chr11	Rnd2	-0.00993267	0.957797	0.99995
ENSMUSG00000003762.13	chr7	Coq8b	-0.199981	0.29085	0.99995
ENSMUSG00000048040.8	chrX	Arxes2	0.0840659	0.626814	0.99995
ENSMUSG00000029392.12	chr5	Rilpl1	0.0594234	0.721528	0.99995
ENSMUSG00000030826.19	chr7	Bcat2	-0.0876641	0.640846	0.99995
ENSMUSG00000037419.9	chr9	Endod1	0.220765	0.306877	0.99995
ENSMUSG00000094439.1	chr4	Gm21969	0.235232	0.160485	0.99995
ENSMUSG00000003865.16	chr7	Gys1	0.127919	0.515375	0.99995
ENSMUSG00000045377.5	chr11	Tmem88	-0.00515921	0.984987	0.99995
ENSMUSG00000062515.3	chr3	Fabp4	0.0942174	0.809504	0.99995
ENSMUSG00000033308.16	chr3	Dpyd	-0.218073	0.324268	0.99995
ENSMUSG00000031871.9	chr8	Cdh5	0.438703	0.0330866	0.773649
ENSMUSG00000024798.15	chr19	Htr7	-0.860271	0.226501	0.99995
ENSMUSG00000000489.7	chr15	Pdgfb	-0.0246593	0.885144	0.99995
ENSMUSG00000020085.15	chr10	Aifm2	0.0674003	0.750899	0.99995
ENSMUSG00000089665.2	chr8	Fcor	-0.0778634	0.758223	0.99995
ENSMUSG00000045629.8	chr18	Sh3tc2	-0.0171282	0.964375	0.99995
ENSMUSG00000030287.15	chr6	Itpr2	0.0288359	0.870766	0.99995
ENSMUSG00000045875.13	chr14	Adra1a	0.392079	0.0667426	0.99995
ENSMUSG00000038811.13	chr11	Gngt2	-0.0167582	0.942557	0.99995
ENSMUSG00000070733.13	chr5	Fryl	0.219332	0.236149	0.99995
ENSMUSG00000090124.7	chr1	Ugt1a7c	-0.396405	0.0375747	0.825475
ENSMUSG00000019320.14	chr17	Noxo1	0.037625	0.860859	0.99995
ENSMUSG00000031490.6	chr8	Eif4ebp1	-0.113619	0.546751	0.99995
ENSMUSG00000032126.16	chr9	Hmbs	-0.0627928	0.733587	0.99995
ENSMUSG00000038301.15	chr6	Snx10	-0.0860735	0.609399	0.99995
ENSMUSG00000038025.8	chr13	Phf2	0.271747	0.163556	0.99995
ENSMUSG00000043122.7	chr12	A530016L24Rik	0.0132532	0.937255	0.99995
ENSMUSG00000071657.12	chr19	Bscl2	0.0140772	0.944299	0.99995
ENSMUSG00000033502.15	chr3	Cdc14a	0.120103	0.591387	0.99995
ENSMUSG00000047844.3	chrX	Bex4	0.476473	0.258305	0.99995
ENSMUSG00000050052.12	chr8	Tdrp	-0.0922366	0.666981	0.99995
ENSMUSG00000054196.7	chr15	Cthrc1	0.0792753	0.79121	0.99995
ENSMUSG00000005763.15	chr1	Cd247	-0.319862	0.439136	0.99995
ENSMUSG00000029482.4	chr5	Aacs	-0.214104	0.323276	0.99995
ENSMUSG00000018761.14	chr11	Mpdu1	-0.113506	0.497741	0.99995
ENSMUSG00000019082.18	chr7	Slc25a22	0.00905952	0.960153	0.99995
ENSMUSG00000025732.6	chr17	Mcrip2	0.148218	0.3799	0.99995
ENSMUSG00000029759.9	chr6	Pon3	0.0895734	0.598365	0.99995
ENSMUSG00000063406.11	chr5	Tmed5	0.148041	0.400245	0.99995
ENSMUSG00000027709.9	chr3	Mccc1	0.0307552	0.867561	0.99995
ENSMUSG00000049565.16	chr3	Aknad1	0.209708	0.384034	0.99995
ENSMUSG00000031881.6	chr8	Cdh16	0.372557	0.471383	0.99995
ENSMUSG00000049241.5	chr5	Hcar1	-0.217055	0.22422	0.99995
ENSMUSG00000038893.12	chr11	Fam117a	0.0673507	0.708919	0.99995
ENSMUSG00000024997.7	chr19	Prdx3	0.065535	0.750798	0.99995
ENSMUSG00000089675.1	chr1	Ugt1a8	-0.409611	0.0476237	0.918431
ENSMUSG00000058022.14	chr13	Adtrp	0.306821	0.102929	0.99995
ENSMUSG00000089943.1	chr1	Ugt1a5	-0.40801	0.0485361	0.922567
ENSMUSG00000089960.1	chr1	Ugt1a1	-0.407383	0.0488479	0.923321
ENSMUSG00000090175.1	chr1	Ugt1a9	-0.409611	0.0477022	0.918725
ENSMUSG00000045569.7	chr18	Mc2r	-0.0250314	0.964169	0.99995
ENSMUSG00000090171.1	chr1	Ugt1a2	-0.40772	0.0486704	0.923321
ENSMUSG00000090165.8	chr1	Ugt1a10	-0.408389	0.0483732	0.922185
ENSMUSG00000068036.15	chr17	Afdn	-0.083077	0.667099	0.99995
ENSMUSG00000028300.14	chr4	C9orf72	-0.017113	0.923102	0.99995
ENSMUSG00000021236.16	chr12	Entpd5	-0.0130974	0.942525	0.99995
ENSMUSG00000034987.4	chr13	Hrh2	0.0550722	0.896624	0.99995
ENSMUSG00000035504.16	chr10	Reep6	0.0475493	0.869303	0.99995
ENSMUSG00000019944.14	chr10	Rhobtb1	0.787914	8.34133e-05	0.0136405
ENSMUSG00000020407.13	chr11	Upp1	-0.0416479	0.930986	0.99995
ENSMUSG00000056612.7	chr19	Ppp1r14b	-0.204768	0.222876	0.99995
ENSMUSG00000019883.11	chr10	Echdc1	-0.0127298	0.948051	0.99995
ENSMUSG00000039601.16	chr17	Rcan2	0.222693	0.338222	0.99995
ENSMUSG00000028035.13	chr3	Dnajb4	0.418182	0.0569158	0.99995
ENSMUSG00000039763.10	chr16	Dnajc28	0.0875632	0.722263	0.99995
ENSMUSG00000040990.17	chrX	Sh3kbp1	-0.238665	0.154967	0.99995
ENSMUSG00000023951.17	chr17	Vegfa	0.0905113	0.689208	0.99995
ENSMUSG00000057329.7	chr1	Bcl2	0.249898	0.133296	0.99995
ENSMUSG00000027327.16	chr2	1700037H04Rik	0.0946276	0.631857	0.99995
ENSMUSG00000054545.17	chr1	Ugt1a6a	-0.418137	0.0323844	0.769447
ENSMUSG00000031480.15	chr8	Thsd1	-0.306231	0.281113	0.99995
ENSMUSG00000048647.9	chr2	Exd1	-0.174472	0.572646	0.99995
ENSMUSG00000056973.6	chr8	Ces1d	0.0308124	0.911497	0.99995
ENSMUSG00000023832.14	chr17	Acat2	0.0194773	0.912146	0.99995
ENSMUSG00000032656.14	chr18	March3	-0.0683545	0.812738	0.99995
ENSMUSG00000024892.17	chr19	Pcx	-0.0535928	0.844803	0.99995
ENSMUSG00000005057.13	chr5	Sh2b2	0.0555952	0.746689	0.99995
ENSMUSG00000044469.8	chr17	Tnfaip8l1	-0.294908	0.488894	0.99995
ENSMUSG00000107482.2	chr7	Etfbl	0.022792	0.927434	0.99995
ENSMUSG00000051977.16	chr17	Prdm9	0.0456361	0.858231	0.99995
ENSMUSG00000038188.17	chr11	Scarf1	0.0843317	0.635021	0.99995
ENSMUSG00000032261.16	chr9	Sh3bgrl2	0.267904	0.344021	0.99995
ENSMUSG00000049091.6	chr7	Sephs2	0.134552	0.454322	0.99995
ENSMUSG00000079620.13	chr16	Muc4	0.0907523	0.855204	0.99995
ENSMUSG00000047496.6	chr1	Rnf152	-0.14511	0.487297	0.99995
ENSMUSG00000029499.11	chr5	Pxmp2	0.117034	0.584929	0.99995
ENSMUSG00000022231.10	chr15	Sema5a	0.206369	0.238255	0.99995
ENSMUSG00000046070.9	chr17	Igfals	-0.259472	0.412803	0.99995
ENSMUSG00000006494.11	chr2	Pdk1	0.0623364	0.716307	0.99995
ENSMUSG00000031709.15	chr8	Tbc1d9	0.23181	0.235935	0.99995
ENSMUSG00000061086.12	chr11	Myl4	-0.0524792	0.788844	0.99995
ENSMUSG00000032849.14	chr14	Abcc4	-0.130446	0.527585	0.99995
ENSMUSG00000038267.15	chr13	Slc22a23	-0.159189	0.469168	0.99995
ENSMUSG00000040883.18	chr9	Tmem205	-0.0579792	0.729688	0.99995
ENSMUSG00000027335.9	chr2	Adra1d	0.371111	0.0628557	0.99995
ENSMUSG00000115022.1	chr14	Gm49387	0.0794631	0.658703	0.99995
ENSMUSG00000031671.11	chr8	Setd6	-0.0398846	0.83137	0.99995
ENSMUSG00000032311.17	chr9	Nrg4	0.10955	0.521681	0.99995
ENSMUSG00000031304.18	chrX	Il2rg	0.136299	0.606596	0.99995
ENSMUSG00000038677.14	chr17	Scube3	0.244406	0.355023	0.99995
ENSMUSG00000012428.9	chr5	Steap4	-0.583691	0.00390598	0.237644
ENSMUSG00000004610.4	chr7	Etfb	0.00118762	0.99629	0.99995
ENSMUSG00000021796.15	chr14	Bmpr1a	0.253911	0.2192	0.99995
ENSMUSG00000028064.17	chr3	Sema4a	-0.258565	0.122653	0.99995
ENSMUSG00000031641.14	chr8	Cbr4	-0.0736354	0.70351	0.99995
ENSMUSG00000033208.7	chr10	S100b	-0.31768	0.114167	0.99995
ENSMUSG00000042569.13	chr11	Dhrs7b	-0.0424083	0.800555	0.99995
ENSMUSG00000002900.16	chr12	Lamb1	-0.209793	0.255574	0.99995
ENSMUSG00000051124.6	chr6	Gimap9	-0.130875	0.743172	0.99995
ENSMUSG00000023913.17	chr17	Pla2g7	-0.288564	0.0873344	0.99995
ENSMUSG00000064120.14	chr17	Mocs1	-0.0156375	0.926256	0.99995
ENSMUSG00000020846.6	chr11	Rflnb	-0.214282	0.203423	0.99995
ENSMUSG00000041481.17	chr12	Serpina3g	-0.248712	0.525303	0.99995
ENSMUSG00000071324.11	chr10	Armc2	0.188865	0.578559	0.99995
ENSMUSG00000021884.18	chr14	Hacl1	0.0890538	0.616151	0.99995
ENSMUSG00000038151.13	chr10	Prdm1	-0.406689	0.432978	0.99995
ENSMUSG00000020097.14	chr10	Sgpl1	-0.0739619	0.692886	0.99995
ENSMUSG00000041801.5	chr1	Phlda3	-0.259641	0.19619	0.99995
ENSMUSG00000003123.15	chr7	Lipe	0.0938103	0.74376	0.99995
ENSMUSG00000031028.14	chr7	Tub	0.365296	0.0407935	0.857806
ENSMUSG00000020672.14	chr12	Sntg2	0.1364	0.457558	0.99995
ENSMUSG00000032349.13	chr9	Elovl5	0.140371	0.45459	0.99995
ENSMUSG00000024338.15	chr17	Psmb8	-0.271497	0.105009	0.99995
ENSMUSG00000033318.7	chr10	Gstt2	-0.181895	0.277789	0.99995
ENSMUSG00000022562.15	chr15	Oplah	-0.0226063	0.913365	0.99995
ENSMUSG00000032456.13	chr9	Nmnat3	-0.0805597	0.759692	0.99995
ENSMUSG00000042812.5	chr8	Foxf1	0.0810231	0.73843	0.99995
ENSMUSG00000025465.13	chr7	Echs1	0.126817	0.600271	0.99995
ENSMUSG00000043631.8	chr13	Ecm2	0.0448464	0.836543	0.99995
ENSMUSG00000030707.15	chr7	Coro1a	-0.442941	0.0160793	0.554187
ENSMUSG00000089661.9	chr7	Mia	0.05987	0.899153	0.99995
ENSMUSG00000040564.14	chr7	Apoc1	-0.0610488	0.745664	0.99995
ENSMUSG00000027901.12	chr3	Dennd2d	0.117472	0.708431	0.99995
ENSMUSG00000021416.11	chr13	Eci3	-0.499794	0.185158	0.99995
ENSMUSG00000028479.18	chr4	Gne	0.157703	0.35952	0.99995
ENSMUSG00000039997.16	chr1	Ifi203	-0.214692	0.242597	0.99995
ENSMUSG00000063229.15	chr7	Ldha	0.0455933	0.874485	0.99995
ENSMUSG00000028607.16	chr4	Cpt2	0.079792	0.709684	0.99995
ENSMUSG00000048218.6	chr15	Amigo2	0.254174	0.126506	0.99995
ENSMUSG00000008734.9	chr7	Gprc5b	-0.362491	0.0440267	0.884994
ENSMUSG00000044894.14	chr11	Uqcrq	0.0380108	0.865943	0.99995
ENSMUSG00000030533.16	chr7	Unc45a	0.223592	0.259745	0.99995
ENSMUSG00000039533.8	chr5	Mmd2	0.1242	0.467276	0.99995
ENSMUSG00000030647.8	chr7	Ndufc2	0.0955807	0.587715	0.99995
ENSMUSG00000031782.15	chr8	Coq9	0.101823	0.619755	0.99995
ENSMUSG00000051314.11	chr7	Ffar2	-0.240247	0.519618	0.99995
ENSMUSG00000021710.11	chr13	Nln	-0.122975	0.531353	0.99995
ENSMUSG00000031605.8	chr8	Klhl2	-0.0185652	0.92466	0.99995
ENSMUSG00000025464.15	chr7	Paox	-0.109393	0.562901	0.99995
ENSMUSG00000028393.10	chr4	Alad	-0.0326885	0.852053	0.99995
ENSMUSG00000028860.13	chr4	Sytl1	0.229678	0.545926	0.99995
ENSMUSG00000044080.9	chr3	S100a1	0.0830205	0.674493	0.99995
ENSMUSG00000003154.15	chr6	Foxj2	0.155609	0.359643	0.99995
ENSMUSG00000018566.14	chr11	Slc2a4	0.199954	0.370745	0.99995
ENSMUSG00000074472.10	chr9	Zfp872	0.157509	0.706606	0.99995
ENSMUSG00000023861.17	chr17	Mpc1	0.143926	0.512092	0.99995
ENSMUSG00000028461.12	chr4	Ccdc107	0.0190158	0.91262	0.99995
ENSMUSG00000045102.12	chr5	Poln	0.307913	0.276821	0.99995
ENSMUSG00000031545.6	chr8	Gpat4	0.121791	0.606186	0.99995
ENSMUSG00000033174.17	chr6	Mgll	0.100033	0.70461	0.99995
ENSMUSG00000020334.6	chr11	Slc22a4	-0.0952244	0.685656	0.99995
ENSMUSG00000021646.9	chr13	Mccc2	0.07577	0.651814	0.99995
ENSMUSG00000041737.8	chr9	Tmem45b	-0.0983879	0.639423	0.99995
ENSMUSG00000018169.12	chr15	Mfng	0.101797	0.597728	0.99995
ENSMUSG00000026981.15	chr2	Il1rn	-0.293214	0.604964	0.99995
ENSMUSG00000022272.17	chr15	Myo10	-0.00959615	0.955507	0.99995
ENSMUSG00000033107.6	chr18	Rnf125	0.225396	0.472265	0.99995
ENSMUSG00000052914.4	chr4	Cyp2j6	-0.129827	0.494448	0.99995
ENSMUSG00000010914.10	chr2	Pdhx	0.0591847	0.724856	0.99995
ENSMUSG00000040213.13	chr3	Kyat3	0.292572	0.128298	0.99995
ENSMUSG00000005373.13	chr5	Mlxipl	-0.0816547	0.708975	0.99995
ENSMUSG00000031842.14	chr8	Pde4c	-0.00740622	0.987006	0.99995
ENSMUSG00000072946.12	chr12	Ptgr2	0.00514437	0.978487	0.99995
ENSMUSG00000020264.5	chr11	Slc36a2	0.140283	0.566116	0.99995
ENSMUSG00000026773.19	chr2	Pfkfb3	0.167522	0.513414	0.99995
ENSMUSG00000054728.16	chr13	Phactr1	0.0308514	0.860207	0.99995
ENSMUSG00000031640.11	chr8	Gm45753	-0.107821	0.649552	0.99995
ENSMUSG00000002550.16	chr2	Uck1	0.0438545	0.835506	0.99995
ENSMUSG00000018796.13	chr8	Acsl1	0.230027	0.460637	0.99995
ENSMUSG00000116933.1	chr16	Atp5o	0.0667928	0.761467	0.99995
ENSMUSG00000054404.13	chr11	Slfn5	-0.283756	0.15841	0.99995
ENSMUSG00000028223.8	chr4	Decr1	0.0553161	0.817899	0.99995
ENSMUSG00000005952.15	chr11	Trpv1	-0.265435	0.543273	0.99995
ENSMUSG00000078695.8	chr11	Cisd3	0.0493785	0.770106	0.99995
ENSMUSG00000024978.11	chr19	Gpam	-0.0124695	0.954145	0.99995
ENSMUSG00000069255.13	chr13	Dusp22	-0.237025	0.223252	0.99995
ENSMUSG00000039910.10	chr10	Cited2	0.182805	0.329313	0.99995
ENSMUSG00000021238.11	chr12	Aldh6a1	0.145845	0.541239	0.99995
ENSMUSG00000037031.10	chr10	Tspan15	0.00518109	0.979663	0.99995
ENSMUSG00000024132.6	chr17	Eci1	0.058557	0.781801	0.99995
ENSMUSG00000039518.7	chr17	Cdsn	0.0710003	0.815805	0.99995
ENSMUSG00000062480.12	chr17	Acat3	-0.282581	0.42286	0.99995
ENSMUSG00000014503.15	chr18	Pkd2l2	-0.0369333	0.913535	0.99995
ENSMUSG00000060002.14	chr10	Chpt1	0.197723	0.47397	0.99995
ENSMUSG00000021764.8	chr13	Ndufs4	0.0496405	0.790329	0.99995
ENSMUSG00000024535.16	chr18	Snx24	0.131293	0.508616	0.99995
ENSMUSG00000053175.17	chr7	Bcl3	-0.179371	0.475788	0.99995
ENSMUSG00000006641.12	chr5	Slc5a6	-0.143006	0.444159	0.99995
ENSMUSG00000022564.7	chr15	Grina	-0.192903	0.424081	0.99995
ENSMUSG00000027195.10	chr2	Hsd17b12	0.0660349	0.748557	0.99995
ENSMUSG00000091471.1	chr19	Gm20538	0.134348	0.518781	0.99995
ENSMUSG00000021701.8	chr13	Plk2	-0.351829	0.044226	0.884994
ENSMUSG00000026398.14	chr1	Nr5a2	-1.09011	0.0944101	0.99995
ENSMUSG00000071226.11	chr6	Cecr2	0.226266	0.431015	0.99995
ENSMUSG00000052353.13	chr7	Cemip	-0.528348	0.413514	0.99995
ENSMUSG00000041132.11	chr5	N4bp2l1	-0.328019	0.112628	0.99995
ENSMUSG00000046275.2	chr11	Trarg1	-0.0788722	0.672191	0.99995
ENSMUSG00000026858.18	chr2	Miga2	0.110057	0.567561	0.99995
ENSMUSG00000092463.1	chrX	Gm20489	0.236774	0.438957	0.99995
ENSMUSG00000001228.14	chr17	Uhrf1	0.00925876	0.978895	0.99995
ENSMUSG00000027999.15	chr3	Pla2g12a	0.0381635	0.827282	0.99995
ENSMUSG00000049265.7	chr5	Kcnk3	0.328978	0.120249	0.99995
ENSMUSG00000059970.7	chr12	Hspa2	0.341613	0.0640849	0.99995
ENSMUSG00000021009.15	chr12	Ptpn21	0.135241	0.420979	0.99995
ENSMUSG00000038462.3	chr13	Uqcrfs1	0.128722	0.595402	0.99995
ENSMUSG00000002588.13	chr6	Pon1	-0.237133	0.161939	0.99995
ENSMUSG00000020432.12	chr11	Tcn2	-0.26979	0.184178	0.99995
ENSMUSG00000031990.15	chr9	Jam3	0.0754746	0.655557	0.99995
ENSMUSG00000020388.12	chr11	Pdlim4	0.134818	0.417121	0.99995
ENSMUSG00000030546.14	chr7	Plin1	0.0798048	0.777655	0.99995
ENSMUSG00000036091.8	chr9	Hyal3	0.247457	0.247392	0.99995
ENSMUSG00000039953.13	chr4	Clstn1	0.0802121	0.745937	0.99995
ENSMUSG00000039246.8	chr1	Lyplal1	-0.040729	0.886228	0.99995
ENSMUSG00000058624.13	chr19	Gda	-0.269857	0.110535	0.99995
ENSMUSG00000036854.14	chr7	Hspb6	0.214013	0.235117	0.99995
ENSMUSG00000032058.14	chr9	Ppp2r1b	0.00955479	0.954895	0.99995
ENSMUSG00000022971.18	chr16	Ifnar2	-0.170595	0.321475	0.99995
ENSMUSG00000030231.11	chr6	Plekha5	0.0523724	0.752989	0.99995
ENSMUSG00000024206.15	chr17	Rfx2	0.23926	0.181592	0.99995
ENSMUSG00000030244.7	chr6	Gys2	0.192308	0.268007	0.99995
ENSMUSG00000023829.9	chr17	Slc22a1	-0.048587	0.841074	0.99995
ENSMUSG00000004655.5	chr6	Aqp1	0.239498	0.388359	0.99995
ENSMUSG00000038344.14	chrX	Txlng	0.177174	0.334326	0.99995
ENSMUSG00000028427.13	chr4	Aqp7	0.200624	0.256005	0.99995
ENSMUSG00000001151.10	chr10	Pcnt	0.155964	0.348512	0.99995
ENSMUSG00000026110.15	chr1	Mgat4a	0.35112	0.0432224	0.879129
ENSMUSG00000016496.7	chr19	Cd274	0.0678943	0.723416	0.99995
ENSMUSG00000032527.13	chr9	Pccb	0.0821788	0.70987	0.99995
ENSMUSG00000020283.5	chr11	Pex13	0.0903758	0.591529	0.99995
ENSMUSG00000019791.12	chr10	Hint3	0.0986834	0.670738	0.99995
ENSMUSG00000030406.7	chr7	Gipr	0.224872	0.6265	0.99995
ENSMUSG00000003948.17	chr11	Mmd	0.145847	0.515841	0.99995
ENSMUSG00000023959.9	chr17	Clic5	0.288011	0.0879838	0.99995
ENSMUSG00000026820.5	chr2	Ptges2	-0.00120381	0.994314	0.99995
ENSMUSG00000071014.10	chr4	Ndufb6	0.129094	0.471459	0.99995
ENSMUSG00000035021.13	chr12	Baz1a	-0.00723726	0.977109	0.99995
ENSMUSG00000050830.17	chr11	Vwc2	-0.0529329	0.790451	0.99995
ENSMUSG00000048486.6	chr2	Fitm2	0.0929507	0.628915	0.99995
ENSMUSG00000029596.13	chr5	Sdsl	-0.25281	0.396818	0.99995
ENSMUSG00000033377.14	chr3	Palmd	0.00169872	0.991948	0.99995
ENSMUSG00000022956.11	chr16	Atp5o	0.0218392	0.927253	0.99995
ENSMUSG00000020905.11	chr11	Usp43	-0.289273	0.588574	0.99995
ENSMUSG00000039813.14	chr4	Tbc1d2	0.229454	0.453359	0.99995
ENSMUSG00000018846.8	chr11	Pank3	0.105201	0.559734	0.99995
ENSMUSG00000042293.8	chr9	Gm5617	-0.0833114	0.761571	0.99995
ENSMUSG00000000088.7	chr9	Cox5a	0.143877	0.532822	0.99995
ENSMUSG00000030102.11	chr6	Itpr1	0.250701	0.278246	0.99995
ENSMUSG00000059325.14	chr5	Hopx	-0.241352	0.429842	0.99995
ENSMUSG00000027282.17	chr2	Mtch2	0.0826437	0.721073	0.99995
ENSMUSG00000036533.9	chr17	Cdc42ep3	0.137874	0.442774	0.99995
ENSMUSG00000015536.14	chr13	Mocs2	-0.0766329	0.650725	0.99995
ENSMUSG00000018599.5	chr11	Mief2	0.0467231	0.789005	0.99995
ENSMUSG00000092360.1	chr10	Gm20441	0.0759681	0.664857	0.99995
ENSMUSG00000031985.9	chr8	Gnpat	0.125776	0.561627	0.99995
ENSMUSG00000055805.15	chr11	Fmnl1	-0.393083	0.0572547	0.99995
ENSMUSG00000031753.16	chr8	Cog4	0.0282227	0.876453	0.99995
ENSMUSG00000027217.13	chr2	Tspan18	0.0565351	0.753272	0.99995
ENSMUSG00000053768.13	chr6	Chchd3	0.0675593	0.727625	0.99995
ENSMUSG00000048489.12	chr6	Depp1	0.00810258	0.967493	0.99995
ENSMUSG00000026473.16	chr1	Glul	-0.201415	0.538488	0.99995
ENSMUSG00000041515.10	chr8	Irf8	-0.649745	0.0112371	0.4642
ENSMUSG00000068196.5	chr16	Col8a1	-0.23391	0.169713	0.99995
ENSMUSG00000002781.19	chr7	Tmem143	0.0655639	0.69671	0.99995
ENSMUSG00000025791.18	chr4	Pgm1	0.0700639	0.73098	0.99995
ENSMUSG00000055137.7	chr13	Sugct	0.148868	0.603199	0.99995
ENSMUSG00000039349.5	chr1	C130074G19Rik	0.0931538	0.582879	0.99995
ENSMUSG00000009863.14	chr4	Sdhb	0.0727163	0.77004	0.99995
ENSMUSG00000047658.6	chr19	Gal3st3	0.144344	0.573101	0.99995
ENSMUSG00000048355.2	chrX	Arxes1	0.00586127	0.983241	0.99995
ENSMUSG00000032067.6	chr9	Pts	0.00738335	0.965014	0.99995
ENSMUSG00000046027.17	chr7	Stard5	-0.18369	0.385112	0.99995
ENSMUSG00000063694.5	chr6	Cycs	0.165893	0.439164	0.99995
ENSMUSG00000021242.9	chr12	Npc2	-0.227811	0.37266	0.99995
ENSMUSG00000052392.5	chr12	Acot4	0.420623	0.17564	0.99995
ENSMUSG00000027309.18	chr2	4930402H24Rik	0.0206961	0.912693	0.99995
ENSMUSG00000044177.4	chr11	Wfikkn2	0.20717	0.432317	0.99995
ENSMUSG00000046079.16	chr5	Lrrc8d	-0.151311	0.452389	0.99995
ENSMUSG00000021573.15	chr13	Tppp	-0.0312716	0.853143	0.99995
ENSMUSG00000064057.12	chr11	Scgb3a1	0.395825	0.473227	0.99995
ENSMUSG00000057719.11	chr18	Sh3rf2	0.295036	0.22334	0.99995
ENSMUSG00000027357.16	chr2	Crls1	0.193892	0.252815	0.99995
ENSMUSG00000022853.7	chr16	Ehhadh	0.202136	0.242515	0.99995
ENSMUSG00000028910.12	chr4	Mecr	0.0171338	0.921219	0.99995
ENSMUSG00000034612.7	chr10	Chst11	0.0134731	0.943974	0.99995
ENSMUSG00000022378.14	chr15	Fam49b	0.00471743	0.981413	0.99995
ENSMUSG00000036751.7	chr7	Cox6b1	0.0114637	0.963968	0.99995
ENSMUSG00000022471.14	chr15	Xrcc6	0.167359	0.349348	0.99995
ENSMUSG00000033096.7	chr2	Apmap	0.192684	0.359193	0.99995
ENSMUSG00000000171.5	chr9	Sdhd	0.147457	0.542465	0.99995
ENSMUSG00000014776.7	chr8	Nol3	-0.288075	0.101069	0.99995
ENSMUSG00000036620.14	chr11	Mgat4b	-0.173807	0.326654	0.99995
ENSMUSG00000003438.17	chr7	Timm50	-0.0129315	0.938744	0.99995
ENSMUSG00000027637.3	chr2	Rab5if	0.0204905	0.910456	0.99995
ENSMUSG00000038302.14	chr10	Afg1l	0.0720684	0.674418	0.99995
ENSMUSG00000020656.16	chr12	Grhl1	-0.120045	0.788092	0.99995
ENSMUSG00000015970.19	chr14	Chdh	-0.0114779	0.950763	0.99995
ENSMUSG00000033488.11	chr1	Cryzl2	-0.33325	0.113521	0.99995
ENSMUSG00000041650.15	chr14	Pcca	0.145643	0.427088	0.99995
ENSMUSG00000049086.8	chr2	Bmyc	-0.0292327	0.88451	0.99995
ENSMUSG00000040435.12	chr7	Ppp1r15a	-0.16928	0.339422	0.99995
ENSMUSG00000020553.8	chr11	Pctp	-0.159244	0.539054	0.99995
ENSMUSG00000054676.15	chr7	1600014C10Rik	0.0342436	0.838261	0.99995
ENSMUSG00000074227.12	chr7	Spint2	0.106206	0.523764	0.99995
ENSMUSG00000025204.10	chr19	Ndufb8	0.0631891	0.794865	0.99995
ENSMUSG00000050777.7	chr1	Tmem37	-0.217375	0.374829	0.99995
ENSMUSG00000046312.4	chr4	Myorg	-0.11331	0.544085	0.99995
ENSMUSG00000079508.8	chrX	Apoo	0.0924807	0.640043	0.99995
ENSMUSG00000030747.5	chr7	Dgat2	0.0139965	0.960951	0.99995
ENSMUSG00000032826.18	chr3	Ank2	-0.00235701	0.99021	0.99995
ENSMUSG00000051000.17	chr3	Fam160a1	0.354754	0.0871476	0.99995
ENSMUSG00000029772.17	chr6	Ahcyl2	0.028465	0.864733	0.99995
ENSMUSG00000030935.15	chr7	Acsm3	-0.117173	0.492905	0.99995
ENSMUSG00000021866.15	chr14	Anxa11	0.329772	0.0649206	0.99995
ENSMUSG00000036144.6	chr12	Meox2	-0.431882	0.0189007	0.596171
ENSMUSG00000035121.6	chr14	Neil2	0.171515	0.665511	0.99995
ENSMUSG00000029456.12	chr5	Acad10	-0.0102771	0.957889	0.99995
ENSMUSG00000037062.13	chr3	Sh3glb1	0.0505699	0.833442	0.99995
ENSMUSG00000056899.10	chr12	Immp2l	-0.0115028	0.965847	0.99995
ENSMUSG00000036833.16	chr2	Pnpla7	-0.142032	0.453464	0.99995
ENSMUSG00000025477.14	chr7	Inpp5a	0.211827	0.323291	0.99995
ENSMUSG00000043251.6	chr8	Exoc3l	0.0495533	0.881319	0.99995
ENSMUSG00000015843.10	chr1	Rxrg	0.1641	0.539847	0.99995
ENSMUSG00000018554.13	chr11	Ybx2	0.173568	0.456134	0.99995
ENSMUSG00000001657.7	chr15	Hoxc8	-0.278207	0.225685	0.99995
ENSMUSG00000002997.15	chr12	Prkar2b	0.330741	0.194786	0.99995
ENSMUSG00000013701.13	chr14	Timm23	0.0291201	0.865474	0.99995
ENSMUSG00000030615.12	chr7	Tmem126a	-0.00422527	0.983046	0.99995
ENSMUSG00000022799.4	chr16	Arhgap31	0.169469	0.316045	0.99995
ENSMUSG00000031883.13	chr8	Car7	-0.157354	0.661876	0.99995
ENSMUSG00000062070.12	chrX	Pgk1	0.0837077	0.687826	0.99995
ENSMUSG00000031400.10	chrX	G6pdx	0.029	0.889079	0.99995
ENSMUSG00000020534.14	chr11	Shmt1	0.0454623	0.869794	0.99995
ENSMUSG00000027673.12	chr3	Ndufb5	0.0220278	0.914174	0.99995
ENSMUSG00000026688.5	chr1	Mgst3	0.166795	0.328287	0.99995
ENSMUSG00000032388.7	chr9	Spg21	-0.158889	0.342262	0.99995
ENSMUSG00000021097.15	chr12	Clmn	-0.27221	0.179743	0.99995
ENSMUSG00000090272.9	chr1	Mndal	-0.23172	0.213288	0.99995
ENSMUSG00000006344.17	chr10	Ggt5	-0.380534	0.102373	0.99995
ENSMUSG00000047787.8	chr19	Flrt1	0.529393	0.0378875	0.828012
ENSMUSG00000045294.11	chr5	Insig1	0.112386	0.590376	0.99995
ENSMUSG00000041731.13	chr19	Pgm5	0.373576	0.0521682	0.964762
ENSMUSG00000029673.17	chr5	Auts2	0.151922	0.363067	0.99995
ENSMUSG00000110344.1	chr11	Gm45716	0.0529789	0.792177	0.99995
ENSMUSG00000022053.13	chr14	Ebf2	-0.316064	0.0685248	0.99995
ENSMUSG00000024747.3	chr19	Aldh1a7	-0.0354723	0.837429	0.99995
ENSMUSG00000033565.18	chr15	Rbfox2	0.188615	0.406498	0.99995
ENSMUSG00000025537.12	chr5	Phkg1	-0.018448	0.911669	0.99995
ENSMUSG00000029545.13	chr5	Acads	0.0681932	0.754092	0.99995
ENSMUSG00000021003.10	chr12	Galc	-0.112774	0.608442	0.99995
ENSMUSG00000030869.11	chr7	Ndufab1	0.107215	0.591744	0.99995
ENSMUSG00000026568.6	chr1	Mpc2	0.0289069	0.893328	0.99995
ENSMUSG00000038150.7	chr11	Ormdl3	0.0465425	0.843441	0.99995
ENSMUSG00000035606.8	chr9	Ky	0.0593044	0.787007	0.99995
ENSMUSG00000028383.17	chr4	Hsdl2	0.0758828	0.672264	0.99995
ENSMUSG00000054435.16	chr6	Gimap4	0.313588	0.155671	0.99995
ENSMUSG00000049760.6	chr17	Micos13	-0.00604221	0.972035	0.99995
ENSMUSG00000000340.10	chr3	Dbt	0.208198	0.218815	0.99995
ENSMUSG00000029177.9	chr5	Cenpa	-0.243955	0.401468	0.99995
ENSMUSG00000057265.13	chr12	Bbof1	-0.203929	0.57539	0.99995
ENSMUSG00000028247.2	chr4	Coq3	0.0235039	0.906738	0.99995
ENSMUSG00000026469.14	chr1	Xpr1	0.251044	0.169909	0.99995
ENSMUSG00000027360.5	chr2	Hdc	0.149919	0.621073	0.99995
ENSMUSG00000020185.16	chr10	E2f7	-0.207119	0.67049	0.99995
ENSMUSG00000025503.5	chr7	Taldo1	0.0645079	0.798383	0.99995
ENSMUSG00000031299.10	chrX	Pdha1	0.112904	0.703985	0.99995
ENSMUSG00000001098.15	chr5	Kctd10	0.108421	0.670376	0.99995
ENSMUSG00000029641.8	chr5	Rasl11a	0.112629	0.653106	0.99995
ENSMUSG00000020744.13	chr11	Slc25a19	0.05097	0.803998	0.99995
ENSMUSG00000026853.15	chr2	Crat	0.110734	0.660159	0.99995
ENSMUSG00000115463.1	chr15	Gm49356	0.0927912	0.667149	0.99995
ENSMUSG00000026933.17	chr2	Camsap1	0.0960814	0.56366	0.99995
ENSMUSG00000110439.1	chr4	Mup22	-0.509771	0.495349	0.99995
ENSMUSG00000062908.12	chr3	Acadm	0.153354	0.598553	0.99995
ENSMUSG00000038781.7	chr17	Stap2	0.025895	0.915204	0.99995
ENSMUSG00000029195.10	chr5	Klb	0.0745143	0.749654	0.99995
ENSMUSG00000028037.13	chr3	Ifi44	0.46131	0.174607	0.99995
ENSMUSG00000035473.10	chr17	Galm	0.0659849	0.730775	0.99995
ENSMUSG00000032724.5	chr2	Abtb2	0.264928	0.114649	0.99995
ENSMUSG00000052062.14	chr1	Pard3b	0.0593694	0.742857	0.99995
ENSMUSG00000033720.12	chr6	Sfxn5	0.0855138	0.630772	0.99995
ENSMUSG00000063410.8	chr14	Stk24	0.11473	0.496284	0.99995
ENSMUSG00000040896.16	chr3	Kcnd3	0.339361	0.114398	0.99995
ENSMUSG00000026078.10	chr1	Pdcl3	0.147737	0.394342	0.99995
ENSMUSG00000047963.7	chr5	Stbd1	0.256142	0.146378	0.99995
ENSMUSG00000021287.12	chr12	Xrcc3	0.128002	0.665575	0.99995
ENSMUSG00000027984.8	chr3	Hadh	0.0979205	0.711002	0.99995
ENSMUSG00000031519.4	chr8	Asb5	0.0830359	0.854104	0.99995
ENSMUSG00000025525.12	chrX	Apool	0.0762236	0.715304	0.99995
ENSMUSG00000028494.12	chr4	Plin2	-0.0308607	0.900104	0.99995
ENSMUSG00000022751.9	chr16	Nit2	0.0192412	0.916155	0.99995
ENSMUSG00000045973.18	chr4	Slc25a51	0.0861461	0.711031	0.99995
ENSMUSG00000061518.11	chr1	Cox5b	0.101224	0.6611	0.99995
ENSMUSG00000096727.3	chr17	Psmb9	-0.0815508	0.692002	0.99995
ENSMUSG00000029632.7	chr6	Ndufa4	0.11	0.654743	0.99995
ENSMUSG00000071317.4	chr10	Bves	0.354042	0.151517	0.99995
ENSMUSG00000042709.15	chr11	Atpaf2	0.0509337	0.766235	0.99995
ENSMUSG00000031231.4	chrX	Cox7b	0.0444818	0.850607	0.99995
ENSMUSG00000028405.9	chr4	Aco1	0.0266844	0.899973	0.99995
ENSMUSG00000026664.7	chr2	Phyh	0.113143	0.604191	0.99995
ENSMUSG00000074682.4	chr2	Zcchc3	-0.0165565	0.950338	0.99995
ENSMUSG00000024228.12	chr17	Nudt12	0.19375	0.341579	0.99995
ENSMUSG00000032381.5	chr9	Ciao2a	-0.0222786	0.894958	0.99995
ENSMUSG00000042688.16	chr9	Mapk6	0.118871	0.476073	0.99995
ENSMUSG00000015968.18	chr14	Cacna1d	0.260289	0.262483	0.99995
ENSMUSG00000028636.14	chr4	Ppcs	-0.040532	0.860133	0.99995
ENSMUSG00000020321.16	chr11	Mdh1	0.0893425	0.738461	0.99995
ENSMUSG00000053886.4	chr8	Sh2d4a	-0.0376883	0.918066	0.99995
ENSMUSG00000000168.9	chr9	Dlat	0.101378	0.652396	0.99995
ENSMUSG00000027296.7	chr2	Itpka	0.205508	0.552379	0.99995
ENSMUSG00000037316.9	chr8	Bag4	-0.0376875	0.857245	0.99995
ENSMUSG00000042041.7	chr19	2010003K11Rik	0.0529249	0.867743	0.99995
ENSMUSG00000016758.4	chr15	Bik	0.0416516	0.870809	0.99995
ENSMUSG00000017386.10	chr11	Traf4	0.0460271	0.785605	0.99995
ENSMUSG00000037887.11	chr7	Dusp8	0.307131	0.0704067	0.99995
ENSMUSG00000021702.7	chr13	Thbs4	-2.05224	3.1236e-16	2.27102e-13
ENSMUSG00000022551.8	chr15	Cyc1	0.103022	0.692212	0.99995
ENSMUSG00000027099.9	chr2	Mtx2	0.12337	0.477244	0.99995
ENSMUSG00000029776.11	chr6	Hibadh	0.0953957	0.659385	0.99995
ENSMUSG00000043259.15	chr10	Fam13c	0.254867	0.143856	0.99995
ENSMUSG00000044317.7	chr7	Gpr4	0.153541	0.574308	0.99995
ENSMUSG00000031897.9	chr8	Psmb10	-0.189185	0.267107	0.99995
ENSMUSG00000030225.11	chr6	Dera	-0.0590576	0.82177	0.99995
ENSMUSG00000040841.5	chr7	Six5	-0.116425	0.484932	0.99995
ENSMUSG00000012187.13	chr1	Mogat1	0.0410186	0.899928	0.99995
ENSMUSG00000013419.7	chr9	Zfp651	0.0252024	0.89756	0.99995
ENSMUSG00000011263.16	chr7	Exoc3l2	-0.0858918	0.791465	0.99995
ENSMUSG00000047648.13	chr10	Fbxo30	0.317334	0.0710188	0.99995
ENSMUSG00000033152.13	chr6	Podxl2	-0.181064	0.340609	0.99995
ENSMUSG00000016319.3	chrX	Slc25a5	0.117063	0.620857	0.99995
ENSMUSG00000020844.6	chr11	Nxn	0.0879164	0.603941	0.99995
ENSMUSG00000030708.14	chr7	Dnajb13	-0.551886	0.327553	0.99995
ENSMUSG00000020741.17	chr11	Cluh	0.17844	0.449569	0.99995
ENSMUSG00000028961.15	chr4	Pgd	-0.0586618	0.800793	0.99995
ENSMUSG00000029570.5	chr5	Lfng	-0.203666	0.396025	0.99995
ENSMUSG00000041653.5	chr15	Pnpla3	-0.0364875	0.84432	0.99995
ENSMUSG00000032602.6	chr9	Slc25a20	0.0786187	0.708589	0.99995
ENSMUSG00000037710.8	chr10	Cisd1	0.0599908	0.729372	0.99995
ENSMUSG00000062646.12	chr2	Ganc	0.102752	0.539265	0.99995
ENSMUSG00000039264.9	chr6	Gimap3	-0.0508915	0.886716	0.99995
ENSMUSG00000028719.8	chr4	Cmpk1	0.0381692	0.824566	0.99995
ENSMUSG00000047810.9	chr19	Ccdc88b	-0.419856	0.143672	0.99995
ENSMUSG00000004612.9	chr7	Nkg7	0.641656	0.31936	0.99995
ENSMUSG00000022419.16	chr15	Deptor	-0.303607	0.106212	0.99995
ENSMUSG00000028631.7	chr4	Kcnq4	0.172175	0.303915	0.99995
ENSMUSG00000038624.13	chr10	Nepn	-0.088495	0.823071	0.99995
ENSMUSG00000041736.7	chr15	Tspo	0.0177923	0.935543	0.99995
ENSMUSG00000029370.10	chr5	Rassf6	-0.10952	0.750646	0.99995
ENSMUSG00000018740.14	chr11	Slc25a35	0.184233	0.276214	0.99995
ENSMUSG00000039163.10	chr9	Cmc1	0.0330341	0.884671	0.99995
ENSMUSG00000042010.16	chr5	Acacb	0.0452715	0.871905	0.99995
ENSMUSG00000032405.10	chr9	Pias1	0.102265	0.538936	0.99995
ENSMUSG00000034842.16	chr5	Art3	0.324022	0.0599329	0.99995
ENSMUSG00000031489.15	chr8	Adrb3	-0.163151	0.41243	0.99995
ENSMUSG00000062300.14	chr7	Nectin2	0.0974874	0.574728	0.99995
ENSMUSG00000036327.18	chr2	Qsox2	0.207355	0.23984	0.99995
ENSMUSG00000029695.13	chr6	Aass	0.150306	0.664427	0.99995
ENSMUSG00000047528.13	chr1	Flacc1	0.0266775	0.945714	0.99995
ENSMUSG00000028653.16	chr4	Trit1	-0.0021215	0.991149	0.99995
ENSMUSG00000040037.13	chr3	Negr1	-0.211851	0.415923	0.99995
ENSMUSG00000026003.5	chr1	Acadl	0.173361	0.551711	0.99995
ENSMUSG00000027809.14	chr3	Etfdh	0.156479	0.491286	0.99995
ENSMUSG00000075588.6	chr11	Hoxb2	-0.0889132	0.687397	0.99995
ENSMUSG00000030884.12	chr7	Uqcrc2	0.215045	0.403493	0.99995
ENSMUSG00000034795.14	chr14	Ccdc122	0.0170076	0.966618	0.99995
ENSMUSG00000070056.6	chr8	Mfhas1	0.196985	0.241643	0.99995
ENSMUSG00000039640.7	chr11	Mrpl12	0.00689236	0.96987	0.99995
ENSMUSG00000044550.11	chrX	Tceal3	0.0251354	0.917134	0.99995
ENSMUSG00000010311.15	chr1	Optc	0.0849391	0.61679	0.99995
ENSMUSG00000037926.15	chr11	Ssh2	-0.139192	0.407592	0.99995
ENSMUSG00000066278.6	chr5	Vps37b	0.134199	0.45338	0.99995
ENSMUSG00000086784.2	chr7	Isoc2a	0.0347234	0.836745	0.99995
ENSMUSG00000022354.4	chr15	Ndufb9	0.0198808	0.933149	0.99995
ENSMUSG00000057054.11	chr11	Inca1	0.187865	0.493701	0.99995
ENSMUSG00000032279.11	chr9	Idh3a	0.293127	0.262324	0.99995
ENSMUSG00000026922.13	chr2	Agpat2	0.112022	0.694094	0.99995
ENSMUSG00000020593.16	chr12	Lpin1	-0.0305611	0.884144	0.99995
ENSMUSG00000021748.9	chr14	Pdhb	0.0600826	0.813413	0.99995
ENSMUSG00000009633.3	chr1	G0s2	-0.111392	0.53788	0.99995
ENSMUSG00000006818.5	chr17	Sod2	0.114792	0.611713	0.99995
ENSMUSG00000051401.7	chr18	Kctd16	-0.0293732	0.955246	0.99995
ENSMUSG00000071528.4	chr19	Atp5md	0.0464145	0.79121	0.99995
ENSMUSG00000028654.13	chr4	Mycl	-0.502275	0.18727	0.99995
ENSMUSG00000031068.8	chr7	Glrx3	-0.018788	0.919409	0.99995
ENSMUSG00000013593.12	chr1	Ndufs2	0.0525032	0.841349	0.99995
ENSMUSG00000038175.10	chr13	Mylip	-0.215711	0.197283	0.99995
ENSMUSG00000025940.6	chr1	Tmem70	0.116764	0.485344	0.99995
ENSMUSG00000015083.11	chr2	C8g	0.0544326	0.892184	0.99995
ENSMUSG00000063268.12	chr15	Parp10	-0.137947	0.409869	0.99995
ENSMUSG00000025521.15	chr8	Tmem192	-0.133983	0.554455	0.99995
ENSMUSG00000037110.20	chr2	Ralgapa2	0.183917	0.298617	0.99995
ENSMUSG00000000563.17	chr3	Atp5f1	0.0511008	0.828948	0.99995
ENSMUSG00000020572.8	chr12	Nampt	0.183622	0.374946	0.99995
ENSMUSG00000000296.8	chr10	Tpd52l1	-0.0401792	0.89511	0.99995
ENSMUSG00000025968.16	chr1	Ndufs1	0.128274	0.573803	0.99995
ENSMUSG00000045954.7	chr1	Cavin2	0.209298	0.335746	0.99995
ENSMUSG00000015766.14	chr6	Eps8	-0.456183	0.0406944	0.857806
ENSMUSG00000060376.7	chr7	Bckdha	0.0765148	0.736988	0.99995
ENSMUSG00000020664.10	chr12	Dld	0.126406	0.594638	0.99995
ENSMUSG00000007122.11	chr1	Casq1	0.251699	0.129696	0.99995
ENSMUSG00000024781.16	chr19	Lipa	-0.162017	0.368973	0.99995
ENSMUSG00000049422.7	chr10	Chchd10	0.104708	0.645317	0.99995
ENSMUSG00000057880.12	chr16	Abat	0.275448	0.098552	0.99995
ENSMUSG00000026437.11	chr1	Cdk18	-0.469488	0.226365	0.99995
ENSMUSG00000038663.7	chr7	Fsd2	-0.409085	0.183579	0.99995
ENSMUSG00000001053.15	chr11	N4bp3	-0.198013	0.452353	0.99995
ENSMUSG00000050503.9	chr9	Fbxl22	0.121458	0.471055	0.99995
ENSMUSG00000078922.9	chr11	Tgtp1	0.523992	0.166502	0.99995
ENSMUSG00000059534.8	chr11	Uqcr10	-0.00933087	0.966552	0.99995
ENSMUSG00000029298.15	chr5	Gbp9	0.229522	0.228746	0.99995
ENSMUSG00000037712.16	chr14	Fermt2	0.255535	0.281061	0.99995
ENSMUSG00000005510.9	chr2	Ndufs3	0.0992007	0.625191	0.99995
ENSMUSG00000020280.12	chr11	Pus10	0.0336927	0.866799	0.99995
ENSMUSG00000014444.17	chr8	Piezo1	0.0142961	0.940544	0.99995
ENSMUSG00000039629.14	chr6	Strip2	0.0250914	0.943332	0.99995
ENSMUSG00000004748.5	chr11	Mtfp1	0.00537755	0.981453	0.99995
ENSMUSG00000016427.7	chrX	Ndufa1	-0.0285995	0.880001	0.99995
ENSMUSG00000036395.15	chr9	Glb1l2	0.15492	0.354573	0.99995
ENSMUSG00000019732.14	chr8	Calr3	0.00594529	0.98823	0.99995
ENSMUSG00000040370.13	chr6	Etfrf1	0.112131	0.505123	0.99995
ENSMUSG00000040350.16	chr11	Trim7	-0.134777	0.580389	0.99995
ENSMUSG00000040624.18	chr10	Plekhg1	-0.145692	0.546088	0.99995
ENSMUSG00000040111.17	chr9	Gramd1b	-0.129023	0.488716	0.99995
ENSMUSG00000033576.12	chr15	Apol6	0.085927	0.646827	0.99995
ENSMUSG00000027966.20	chr3	Col11a1	-0.374417	0.353171	0.99995
ENSMUSG00000043398.5	chr12	Gpr135	-0.295449	0.306887	0.99995
ENSMUSG00000021102.4	chr12	Glrx5	-0.0153222	0.927598	0.99995
ENSMUSG00000059734.7	chr19	Ndufs8	0.0373536	0.847353	0.99995
ENSMUSG00000040181.14	chr1	Fmo1	-0.333619	0.165463	0.99995
ENSMUSG00000028988.13	chr4	Ctnnbip1	0.0148929	0.938396	0.99995
ENSMUSG00000023087.15	chr3	Noct	0.520131	0.00212815	0.162018
ENSMUSG00000018263.11	chr5	Tbx5	-0.0397208	0.914813	0.99995
ENSMUSG00000026260.12	chr1	Ndufa10	0.0290333	0.901663	0.99995
ENSMUSG00000028229.11	chr4	Rmdn1	0.118203	0.543081	0.99995
ENSMUSG00000031803.8	chr8	B3gnt3	0.198659	0.413028	0.99995
ENSMUSG00000045915.15	chr11	Ccdc42	0.245171	0.341688	0.99995
ENSMUSG00000030711.16	chr7	Sult1a1	-0.199059	0.271014	0.99995
ENSMUSG00000031402.12	chrX	Mpp1	-0.134748	0.42729	0.99995
ENSMUSG00000040532.14	chr5	Abhd11	-0.0450189	0.787337	0.99995
ENSMUSG00000048142.9	chr5	Nat8l	0.104788	0.575522	0.99995
ENSMUSG00000035873.8	chr10	Pawr	0.339035	0.0423619	0.871267
ENSMUSG00000037263.13	chr19	Aldh3b3	-0.0147653	0.985465	0.99995
ENSMUSG00000004270.13	chr6	Lpcat3	0.0672868	0.68762	0.99995
ENSMUSG00000045094.8	chr18	Arhgef37	-0.0548834	0.90561	0.99995
ENSMUSG00000026626.11	chr1	Ppp2r5a	0.142382	0.593388	0.99995
ENSMUSG00000034424.5	chr8	Gcsh	-0.0455711	0.786107	0.99995
ENSMUSG00000029125.14	chr5	Stx18	0.0196099	0.910341	0.99995
ENSMUSG00000020377.15	chr11	Ltc4s	-0.379643	0.128846	0.99995
ENSMUSG00000038777.19	chr3	Sema6c	-0.356606	0.0795281	0.99995
ENSMUSG00000026475.7	chr1	Rgs16	-0.124942	0.788401	0.99995
ENSMUSG00000047822.8	chr9	Angptl8	0.0243015	0.915201	0.99995
ENSMUSG00000003528.15	chr16	Slc25a1	-0.0510863	0.834584	0.99995
ENSMUSG00000019179.10	chr5	Mdh2	0.132607	0.620061	0.99995
ENSMUSG00000030872.14	chr7	Gga2	0.0687506	0.723095	0.99995
ENSMUSG00000022707.16	chr16	Gbe1	0.25581	0.161383	0.99995
ENSMUSG00000022434.8	chr15	Fam118a	0.0526772	0.751569	0.99995
ENSMUSG00000064225.6	chr9	Paqr9	0.0518557	0.76981	0.99995
ENSMUSG00000019864.14	chr10	Rtn4ip1	0.182546	0.337048	0.99995
ENSMUSG00000029344.14	chr5	Tpst2	-0.102442	0.561919	0.99995
ENSMUSG00000036611.5	chr9	Eepd1	-0.100897	0.672661	0.99995
ENSMUSG00000037601.11	chr11	Nme1	-0.0711727	0.671144	0.99995
ENSMUSG00000026104.14	chr1	Stat1	0.151834	0.411317	0.99995
ENSMUSG00000030137.8	chr6	Tuba8	-0.00676928	0.976506	0.99995
ENSMUSG00000033871.14	chr18	Ppargc1b	0.175349	0.411592	0.99995
ENSMUSG00000048120.16	chr19	Entpd1	0.270592	0.226933	0.99995
ENSMUSG00000002799.6	chr12	Jag2	0.0714649	0.723203	0.99995
ENSMUSG00000032035.16	chr9	Ets1	-0.0607985	0.719351	0.99995
ENSMUSG00000096188.1	chr8	Cmtm4	-0.040769	0.812559	0.99995
ENSMUSG00000025812.18	chr8	Pard3	0.129874	0.447934	0.99995
ENSMUSG00000024653.2	chr19	Scgb1a1	2.1829	6.51573e-07	0.000197386
ENSMUSG00000035834.11	chr13	Polr3g	0.0494838	0.881383	0.99995
ENSMUSG00000021356.10	chr13	Irf4	-0.334539	0.0490203	0.923321
ENSMUSG00000020963.15	chr12	Tshr	0.00691368	0.981218	0.99995
ENSMUSG00000035686.8	chr7	Thrsp	0.0172667	0.955731	0.99995
ENSMUSG00000018574.14	chr11	Acadvl	0.149883	0.611008	0.99995
ENSMUSG00000031755.6	chr8	Bbs2	0.0608322	0.756596	0.99995
ENSMUSG00000042155.3	chr2	Klhl23	0.184505	0.40774	0.99995
ENSMUSG00000008153.12	chr6	Clstn3	0.213945	0.305438	0.99995
ENSMUSG00000021868.7	chr14	Ppif	0.194365	0.27719	0.99995
ENSMUSG00000040938.16	chr11	Slc16a11	-0.0358717	0.908006	0.99995
ENSMUSG00000045620.7	chr9	Odf3l1	0.0996405	0.784582	0.99995
ENSMUSG00000025745.12	chr5	Hadha	0.121201	0.668183	0.99995
ENSMUSG00000039103.12	chr3	Nexn	0.223691	0.241445	0.99995
ENSMUSG00000000399.10	chr6	Ndufa9	0.0936828	0.665454	0.99995
ENSMUSG00000056116.18	chr17	H2-T22	-0.0963109	0.607698	0.99995
ENSMUSG00000058927.6	chr19	Gm10053	0.405534	0.135387	0.99995
ENSMUSG00000109350.1	chr7	Gm44805	-0.939366	0.186627	0.99995
ENSMUSG00000002068.16	chr7	Ccne1	-0.0273175	0.951817	0.99995
ENSMUSG00000026384.13	chr1	Ptpn4	0.25712	0.18627	0.99995
ENSMUSG00000036452.18	chr18	Arhgap26	-0.0453028	0.834	0.99995
ENSMUSG00000022526.8	chr15	Zfp251	0.0181285	0.922601	0.99995
ENSMUSG00000015605.6	chr17	Srf	0.238986	0.154357	0.99995
ENSMUSG00000024164.15	chr17	C3	-0.536951	0.109443	0.99995
ENSMUSG00000069633.12	chr8	Pex11g	0.0356983	0.893696	0.99995
ENSMUSG00000075706.10	chr10	Gpx4	-0.0219442	0.932071	0.99995
ENSMUSG00000037493.6	chr9	Cib2	0.0531293	0.762814	0.99995
ENSMUSG00000023868.17	chr17	Pde10a	-0.428096	0.192137	0.99995
ENSMUSG00000031958.16	chr8	Ldhd	0.0285438	0.865035	0.99995
ENSMUSG00000046856.13	chr1	Gpr1	-0.697303	0.266221	0.99995
ENSMUSG00000021361.7	chr13	Tmem14c	0.0588781	0.761909	0.99995
ENSMUSG00000060961.15	chr5	Slc4a4	0.098144	0.583419	0.99995
ENSMUSG00000026526.14	chr1	Fh1	0.119611	0.585184	0.99995
ENSMUSG00000073838.10	chr7	Tufm	0.0547272	0.754713	0.99995
ENSMUSG00000053963.7	chr1	Stum	0.397488	0.0398294	0.847964
ENSMUSG00000039899.5	chr5	Fgl2	0.270263	0.229389	0.99995
ENSMUSG00000048755.9	chr15	Mcat	-0.0585638	0.761834	0.99995
ENSMUSG00000021577.14	chr13	Sdha	0.129882	0.666654	0.99995
ENSMUSG00000025545.10	chr14	Clybl	0.107569	0.523739	0.99995
ENSMUSG00000024099.15	chr17	Ndufv2	0.080958	0.705967	0.99995
ENSMUSG00000030825.19	chr7	Hsd17b14	0.493058	0.42219	0.99995
ENSMUSG00000024601.9	chr18	Isoc1	-0.0786481	0.638993	0.99995
ENSMUSG00000022469.17	chr15	Rapgef3	-0.116048	0.488708	0.99995
ENSMUSG00000028359.4	chr4	Orm3	0.0469408	0.875876	0.99995
ENSMUSG00000035458.15	chr7	Tnni3	0.60406	0.000587623	0.0637659
ENSMUSG00000027820.12	chr3	Mme	-0.0974098	0.562889	0.99995
ENSMUSG00000001588.12	chr11	Acap1	-0.399442	0.359356	0.99995
ENSMUSG00000032314.14	chr9	Etfa	0.121667	0.613754	0.99995
ENSMUSG00000046447.3	chr4	Camk2n1	-0.232462	0.179114	0.99995
ENSMUSG00000093701.7	chr16	Gm21970	-0.0734314	0.659953	0.99995
ENSMUSG00000005951.13	chr11	Shpk	-0.164077	0.44585	0.99995
ENSMUSG00000027861.13	chr3	Casq2	-0.142805	0.538675	0.99995
ENSMUSG00000045038.14	chr17	Prkce	-0.0181184	0.921795	0.99995
ENSMUSG00000042647.13	chr5	Acad12	0.0171165	0.928714	0.99995
ENSMUSG00000035681.7	chr10	Kcnc2	0.0261388	0.958766	0.99995
ENSMUSG00000023921.9	chr17	Mmut	0.157546	0.381813	0.99995
ENSMUSG00000012519.14	chr8	Mlkl	-0.190868	0.481353	0.99995
ENSMUSG00000039410.16	chr4	Prdm16	0.429819	0.0185131	0.589045
ENSMUSG00000027762.6	chr3	Sucnr1	-0.0340482	0.934452	0.99995
ENSMUSG00000037697.19	chr14	Ddhd1	-0.137455	0.429683	0.99995
ENSMUSG00000032401.15	chr9	Lctl	0.338042	0.061017	0.99995
ENSMUSG00000039474.13	chr5	Wfs1	0.247758	0.136397	0.99995
ENSMUSG00000036880.10	chr18	Acaa2	0.14913	0.596995	0.99995
ENSMUSG00000031951.8	chr8	Tmem231	0.198953	0.437801	0.99995
ENSMUSG00000029591.14	chr5	Ung	0.241109	0.499268	0.99995
ENSMUSG00000075419.4	chr2	Dolk	0.109369	0.52736	0.99995
ENSMUSG00000015016.8	chr8	Acsf3	0.0855637	0.61208	0.99995
ENSMUSG00000102752.1	chr1	Gm7694	0.20861	0.267169	0.99995
ENSMUSG00000030652.11	chr7	Coq7	0.107364	0.54008	0.99995
ENSMUSG00000032018.14	chr9	Sc5d	0.0812778	0.630506	0.99995
ENSMUSG00000059447.13	chr5	Hadhb	0.178536	0.519309	0.99995
ENSMUSG00000022110.13	chr14	Sucla2	0.203191	0.422927	0.99995
ENSMUSG00000064215.13	chr12	Ifi27	0.0581786	0.833687	0.99995
ENSMUSG00000030789.9	chr7	Itgax	-0.0835209	0.820467	0.99995
ENSMUSG00000042251.12	chr1	Pm20d1	0.630215	0.0146827	0.536968
ENSMUSG00000030924.16	chr7	Rexo5	-0.189207	0.538557	0.99995
ENSMUSG00000026112.7	chr1	Coa5	0.0907362	0.646678	0.99995
ENSMUSG00000038179.13	chr1	Slamf7	-0.112339	0.804104	0.99995
ENSMUSG00000058966.13	chr7	Fam57b	0.015071	0.9492	0.99995
ENSMUSG00000057969.15	chr9	Sema3b	-0.0951281	0.585086	0.99995
ENSMUSG00000030149.15	chr6	Klrk1	0.245487	0.68841	0.99995
ENSMUSG00000031286.6	chr3	Glt28d2	0.382784	0.23371	0.99995
ENSMUSG00000036932.14	chrX	Aifm1	0.104441	0.539426	0.99995
ENSMUSG00000053338.9	chr7	Tarm1	0.75449	0.187563	0.99995
ENSMUSG00000003437.14	chr7	Paf1	0.052278	0.785403	0.99995
ENSMUSG00000039428.11	chr7	Tmem135	0.128102	0.466218	0.99995
ENSMUSG00000037824.6	chr14	Tspan14	0.026549	0.874685	0.99995
ENSMUSG00000030538.15	chr7	Cib1	-0.0292411	0.877291	0.99995
ENSMUSG00000036904.6	chr18	Fzd8	0.278442	0.0962031	0.99995
ENSMUSG00000089929.1	chr9	Bcl2a1b	-1.03697	0.0132671	0.509799
ENSMUSG00000043336.14	chr16	Filip1l	0.325909	0.189459	0.99995
ENSMUSG00000034880.7	chr8	Mrpl34	0.0999963	0.558654	0.99995
ENSMUSG00000022477.13	chr15	Aco2	0.226834	0.505436	0.99995
ENSMUSG00000067235.14	chr17	H2-Q10	0.203306	0.23322	0.99995
ENSMUSG00000044792.7	chr13	Isca1	-0.0044849	0.980947	0.99995
ENSMUSG00000078234.6	chr4	Klhdc7a	0.0599077	0.750099	0.99995
ENSMUSG00000006457.4	chr19	Actn3	-3.67422	1.43575e-25	1.39181e-22
ENSMUSG00000060459.14	chr16	Kng2	0.141042	0.50761	0.99995
ENSMUSG00000004789.10	chr12	Dlst	0.151988	0.567148	0.99995
ENSMUSG00000022439.9	chr15	Parvg	-0.206813	0.617041	0.99995
ENSMUSG00000022474.15	chr15	Pmm1	-0.153648	0.380127	0.99995
ENSMUSG00000042289.11	chr7	Hsd3b7	-0.0588333	0.740282	0.99995
ENSMUSG00000032010.15	chr9	Usp2	-0.100403	0.585768	0.99995
ENSMUSG00000001943.8	chr9	Vsig2	0.26245	0.333918	0.99995
ENSMUSG00000001281.10	chr15	Itgb7	-0.412759	0.23069	0.99995
ENSMUSG00000043162.7	chr6	Pyurf	0.0668592	0.695161	0.99995
ENSMUSG00000042331.13	chr11	Specc1	0.311574	0.0609301	0.99995
ENSMUSG00000009112.4	chr6	Bcl2l13	0.118509	0.496468	0.99995
ENSMUSG00000050666.14	chr14	Vstm4	-0.0314976	0.87524	0.99995
ENSMUSG00000019718.8	chr12	L3hypdh	-0.280899	0.14454	0.99995
ENSMUSG00000031214.13	chrX	Ophn1	-0.0875922	0.618668	0.99995
ENSMUSG00000026895.7	chr2	Ndufa8	0.0709686	0.712406	0.99995
ENSMUSG00000036225.15	chr18	Kctd1	-0.031541	0.904785	0.99995
ENSMUSG00000040105.3	chr19	Plpp6	0.0710868	0.713489	0.99995
ENSMUSG00000025260.10	chrX	Hsd17b10	0.0447209	0.805572	0.99995
ENSMUSG00000025651.14	chr9	Uqcrc1	0.13838	0.609249	0.99995
ENSMUSG00000026840.14	chr2	Lamc3	0.0323045	0.849956	0.99995
ENSMUSG00000020532.18	chr11	Acaca	0.157295	0.606108	0.99995
ENSMUSG00000001420.13	chr3	Tmem79	0.206239	0.289201	0.99995
ENSMUSG00000018377.10	chr11	Vezf1	0.0928434	0.609707	0.99995
ENSMUSG00000021290.6	chr12	Atp5mpl	-0.0371098	0.836395	0.99995
ENSMUSG00000021520.4	chr13	Uqcrb	0.185617	0.381265	0.99995
ENSMUSG00000116461.1	chr15	Gm44502	0.0726622	0.781586	0.99995
ENSMUSG00000041028.16	chr14	Ghitm	0.126833	0.625524	0.99995
ENSMUSG00000037852.8	chr8	Cpe	0.206751	0.533262	0.99995
ENSMUSG00000053626.5	chr8	Tll1	-0.411217	0.394692	0.99995
ENSMUSG00000041477.14	chr6	Dcp1b	0.00259692	0.989568	0.99995
ENSMUSG00000017453.4	chr11	Pipox	-0.00851328	0.97664	0.99995
ENSMUSG00000021957.7	chr14	Tkt	0.104443	0.754507	0.99995
ENSMUSG00000021130.8	chr12	Galnt16	0.264623	0.196831	0.99995
ENSMUSG00000027406.12	chr2	Idh3b	0.109125	0.674557	0.99995
ENSMUSG00000046761.13	chr15	Fam83h	0.187484	0.584584	0.99995
ENSMUSG00000069825.12	chr11	Gm49340	-0.191204	0.694683	0.99995
ENSMUSG00000015337.5	chr2	Endog	0.0245499	0.901683	0.99995
ENSMUSG00000025393.12	chr10	Atp5b	0.125674	0.722959	0.99995
ENSMUSG00000026153.15	chr1	Fam135a	0.17941	0.295244	0.99995
ENSMUSG00000032092.5	chr9	Mpzl2	0.25392	0.267592	0.99995
ENSMUSG00000033420.12	chr6	Antxr1	-0.0583328	0.794998	0.99995
ENSMUSG00000026087.11	chr1	Mrpl30	0.000970887	0.995564	0.99995
ENSMUSG00000001829.17	chr7	Clpb	0.0426477	0.799976	0.99995
ENSMUSG00000067279.3	chr19	Ppp1r3c	0.184615	0.271255	0.99995
ENSMUSG00000036136.9	chr12	Fam110c	0.544993	0.471102	0.99995
ENSMUSG00000020774.9	chr11	Aspa	-0.321752	0.090218	0.99995
ENSMUSG00000032875.8	chr7	Arhgef17	0.264272	0.261242	0.99995
ENSMUSG00000028470.10	chr4	Hint2	0.0194296	0.911847	0.99995
ENSMUSG00000021069.17	chr12	Pygl	0.102459	0.662482	0.99995
ENSMUSG00000039648.14	chr2	Kyat1	-0.0282872	0.892242	0.99995
ENSMUSG00000029198.3	chr5	Grpel1	0.0880122	0.631065	0.99995
ENSMUSG00000050014.8	chr15	Apol10b	-0.0184968	0.956658	0.99995
ENSMUSG00000029797.13	chr6	Sspo	-0.0139468	0.97308	0.99995
ENSMUSG00000083649.5	chr7	Rasl2-9	0.163065	0.792254	0.99995
ENSMUSG00000027305.9	chr2	Ndufaf1	0.00172277	0.993047	0.99995
ENSMUSG00000040723.14	chr1	Rcsd1	0.0127418	0.939076	0.99995
ENSMUSG00000007867.9	chr12	Ift43	0.0992218	0.564302	0.99995
ENSMUSG00000035285.6	chr7	Nat14	0.0564629	0.792288	0.99995
ENSMUSG00000072258.10	chr1	Taf1a	0.135366	0.466999	0.99995
ENSMUSG00000053846.5	chr18	Lipg	0.543236	0.189987	0.99995
ENSMUSG00000028085.12	chr3	Gatb	0.0803525	0.6982	0.99995
ENSMUSG00000036052.14	chr4	Dnajb5	0.288905	0.13506	0.99995
ENSMUSG00000029063.16	chr4	Nadk	-0.0130274	0.954187	0.99995
ENSMUSG00000048232.12	chr4	Fbxo10	0.017501	0.928942	0.99995
ENSMUSG00000037759.6	chr14	Ptger2	-0.220604	0.672008	0.99995
ENSMUSG00000028973.18	chr5	Abcb8	0.0696823	0.690927	0.99995
ENSMUSG00000112920.1	chr11	Spata22	-0.4381	0.374938	0.99995
ENSMUSG00000024675.19	chr19	Ms4a4c	0.0756451	0.886718	0.99995
ENSMUSG00000039063.5	chr2	Echdc3	0.147862	0.458239	0.99995
ENSMUSG00000038949.8	chr1	Cnst	0.0486683	0.778664	0.99995
ENSMUSG00000056133.5	chr17	Unc93a2	-0.475672	0.423403	0.99995
ENSMUSG00000052337.15	chr6	Immt	0.0795778	0.732803	0.99995
ENSMUSG00000032418.15	chr9	Me1	0.0668628	0.81053	0.99995
ENSMUSG00000003500.13	chr6	Impdh1	0.137385	0.459754	0.99995
ENSMUSG00000031070.15	chr7	Mrgprf	0.111127	0.520959	0.99995
ENSMUSG00000002010.17	chrX	Idh3g	0.0826132	0.743386	0.99995
ENSMUSG00000023147.17	chr16	Wrb	0.00890503	0.962365	0.99995
ENSMUSG00000081984.3	chr1	Dnajb3	-0.570174	0.285101	0.99995
ENSMUSG00000024974.10	chr19	Smc3	0.0372538	0.823455	0.99995
ENSMUSG00000028059.16	chr3	Arhgef2	0.119105	0.618251	0.99995
ENSMUSG00000004264.17	chr6	Phb2	-0.00351383	0.98613	0.99995
ENSMUSG00000034910.5	chr9	Pygo1	0.0503654	0.808855	0.99995
ENSMUSG00000026198.15	chr1	Abcb6	-0.0470904	0.792333	0.99995
ENSMUSG00000034413.14	chr17	Neurl1b	-0.231379	0.400548	0.99995
ENSMUSG00000022203.7	chr14	Efs	-0.173584	0.319532	0.99995
ENSMUSG00000034947.13	chr11	Tmem106a	-0.255621	0.143258	0.99995
ENSMUSG00000061397.8	chr15	Krt79	0.0767045	0.80914	0.99995
ENSMUSG00000042680.8	chr18	Garem1	0.237773	0.375104	0.99995
ENSMUSG00000073418.4	chr17	C4b	-0.394758	0.14122	0.99995
ENSMUSG00000028199.18	chr3	Cryz	-0.100142	0.614364	0.99995
ENSMUSG00000042045.6	chr9	Sln	-0.406008	0.0909839	0.99995
ENSMUSG00000048503.7	chr9	Tmem136	0.119026	0.50343	0.99995
ENSMUSG00000037573.5	chr11	Tob1	0.0531639	0.779997	0.99995
ENSMUSG00000048572.5	chr19	Tmem252	-0.378689	0.329112	0.99995
ENSMUSG00000010651.4	chr9	Acaa1b	0.127374	0.563724	0.99995
ENSMUSG00000023088.17	chr16	Abcc1	0.122739	0.535434	0.99995
ENSMUSG00000030157.5	chr6	Clec2d	-0.217933	0.192298	0.99995
ENSMUSG00000060509.5	chr9	Xcr1	0.306719	0.650454	0.99995
ENSMUSG00000032047.5	chr9	Acat1	0.0653275	0.784889	0.99995
ENSMUSG00000068614.7	chr2	Actc1	0.680655	0.00123409	0.111459
ENSMUSG00000037916.14	chr19	Ndufv1	0.0605862	0.811514	0.99995
ENSMUSG00000066235.7	chr9	Pomgnt2	0.046328	0.832652	0.99995
ENSMUSG00000027931.12	chr3	Npr1	0.194234	0.453863	0.99995
ENSMUSG00000004098.7	chr9	Col5a3	-0.309849	0.105566	0.99995
ENSMUSG00000042793.13	chr1	Lgr6	0.39824	0.0894611	0.99995
ENSMUSG00000045316.5	chr17	Fahd1	0.0788202	0.730615	0.99995
ENSMUSG00000047260.4	chr11	Emc6	0.0360351	0.829665	0.99995
ENSMUSG00000053411.16	chr15	Cbx7	-0.0197199	0.913362	0.99995
ENSMUSG00000002346.16	chr8	Slc25a42	0.0841619	0.645039	0.99995
ENSMUSG00000024507.6	chr18	Hsd17b4	0.0596781	0.774942	0.99995
ENSMUSG00000026062.12	chr1	Slc9a2	0.308103	0.368813	0.99995
ENSMUSG00000033540.18	chr5	Idua	0.0270247	0.870868	0.99995
ENSMUSG00000030335.6	chr6	Mrpl51	0.0685417	0.692382	0.99995
ENSMUSG00000022594.14	chr15	Lynx1	0.100995	0.603034	0.99995
ENSMUSG00000058586.12	chr15	Serhl	-0.0217832	0.89633	0.99995
ENSMUSG00000005981.11	chr16	Trap1	0.0729282	0.721609	0.99995
ENSMUSG00000026414.13	chr1	Tnnt2	0.568368	0.0045275	0.258647
ENSMUSG00000029090.12	chr5	Adgra3	0.198158	0.2337	0.99995
ENSMUSG00000090173.8	chr11	Fbxw10	0.043207	0.897253	0.99995
ENSMUSG00000022421.19	chr15	Nptxr	0.0956138	0.565842	0.99995
ENSMUSG00000052738.14	chr6	Suclg1	0.162669	0.501353	0.99995
ENSMUSG00000024842.8	chr19	Cabp4	0.00735647	0.991365	0.99995
ENSMUSG00000038670.11	chr7	Mybpc2	-1.08844	0.000170174	0.0242598
ENSMUSG00000026932.14	chr2	Nacc2	0.160867	0.431325	0.99995
ENSMUSG00000041697.8	chr5	Cox6a1	0.0989295	0.709958	0.99995
ENSMUSG00000018604.18	chr5	Tbx3	-0.173453	0.552006	0.99995
ENSMUSG00000037685.15	chr5	Atp8a1	-0.0278978	0.881218	0.99995
ENSMUSG00000039048.15	chr9	Foxred1	0.109798	0.526725	0.99995
ENSMUSG00000028982.9	chr4	Slc25a33	0.123261	0.555089	0.99995
ENSMUSG00000044258.10	chr13	Ctla2a	0.956048	1.87286e-08	7.78093e-06
ENSMUSG00000028459.11	chr4	Cd72	-0.381385	0.227767	0.99995
ENSMUSG00000058793.14	chr2	Cds2	0.195478	0.431508	0.99995
ENSMUSG00000050705.15	chr17	2310061I04Rik	0.0357681	0.831734	0.99995
ENSMUSG00000006014.16	chr1	Prg4	-0.175626	0.408414	0.99995
ENSMUSG00000046230.11	chr19	Vps13a	-0.0162933	0.93218	0.99995
ENSMUSG00000005683.8	chr10	Cs	0.184047	0.539593	0.99995
ENSMUSG00000058446.14	chr6	Znrf2	-0.00398683	0.981429	0.99995
ENSMUSG00000015749.12	chr3	Anp32e	0.183787	0.296293	0.99995
ENSMUSG00000005583.16	chr13	Mef2c	0.187197	0.28717	0.99995
ENSMUSG00000020163.12	chr10	Uqcr11	0.0294145	0.892935	0.99995
ENSMUSG00000022889.7	chr16	Mrpl39	0.104954	0.543927	0.99995
ENSMUSG00000001334.9	chr4	Fndc5	-0.133854	0.630314	0.99995
ENSMUSG00000030650.18	chr7	Tmc5	-0.134389	0.848331	0.99995
ENSMUSG00000063931.14	chr7	Pepd	-0.157806	0.345117	0.99995
ENSMUSG00000038740.9	chr2	Mvb12b	0.0929645	0.576077	0.99995
ENSMUSG00000032902.1	chr3	Slc16a1	0.265168	0.125285	0.99995
ENSMUSG00000021226.7	chr12	Acot2	0.0254966	0.901067	0.99995
ENSMUSG00000020469.8	chr11	Myl7	0.0837432	0.639807	0.99995
ENSMUSG00000029716.13	chr5	Tfr2	-0.214422	0.54608	0.99995
ENSMUSG00000074794.10	chr13	Arrdc3	0.0267876	0.883732	0.99995
ENSMUSG00000040752.16	chr14	Myh6	1.07152	7.19425e-05	0.0126038
ENSMUSG00000016386.15	chr2	Mpped2	0.155685	0.670675	0.99995
ENSMUSG00000038690.15	chr5	Atp5j2	-0.0330947	0.886112	0.99995
ENSMUSG00000027452.11	chr2	Acss1	0.269142	0.122408	0.99995
ENSMUSG00000037971.10	chr9	1110032A03Rik	0.083185	0.638332	0.99995
ENSMUSG00000024359.10	chr18	Hspa9	0.106851	0.694888	0.99995
ENSMUSG00000027076.10	chr2	Timm10	0.158094	0.506298	0.99995
ENSMUSG00000051391.9	chr5	Ywhag	0.104317	0.674877	0.99995
ENSMUSG00000020042.15	chr10	Btbd11	-0.115998	0.723537	0.99995
ENSMUSG00000029860.16	chr6	Zyx	0.224972	0.426257	0.99995
ENSMUSG00000040649.15	chr6	Rimklb	0.252937	0.557311	0.99995
ENSMUSG00000001964.14	chrX	Emd	0.114424	0.492662	0.99995
ENSMUSG00000032194.9	chr9	Kank2	0.0932804	0.693854	0.99995
ENSMUSG00000024953.17	chr19	Prdx5	0.00450289	0.983025	0.99995
ENSMUSG00000038967.13	chr11	Pdk2	0.101717	0.620125	0.99995
ENSMUSG00000020183.11	chr10	Cpm	0.18313	0.620929	0.99995
ENSMUSG00000004530.12	chr5	Coro1c	0.212351	0.343012	0.99995
ENSMUSG00000003072.15	chr10	Atp5d	-0.0321302	0.898652	0.99995
ENSMUSG00000016257.15	chr2	Prelid3b	0.127934	0.444452	0.99995
ENSMUSG00000018585.9	chr11	Atox1	-0.091978	0.602277	0.99995
ENSMUSG00000036913.15	chr8	Trim67	-0.0525676	0.841584	0.99995
ENSMUSG00000050144.13	chr3	Slc25a44	-0.00678012	0.969004	0.99995
ENSMUSG00000029559.15	chr5	2210016L21Rik	-0.0463526	0.78772	0.99995
ENSMUSG00000036568.7	chr17	Bicral	0.106876	0.521292	0.99995
ENSMUSG00000058704.9	chr17	Memo1	-0.0201437	0.908968	0.99995
ENSMUSG00000067199.4	chr19	Frat1	-0.0885161	0.79834	0.99995
ENSMUSG00000003809.14	chr8	Gcdh	-0.0172123	0.917937	0.99995
ENSMUSG00000079941.1	chr13	Gm11273	0.0317731	0.896954	0.99995
ENSMUSG00000027827.17	chr3	Kcnab1	0.378143	0.0390419	0.839805
ENSMUSG00000048078.16	chr7	Tenm4	-0.395152	0.0311911	0.751259
ENSMUSG00000032330.7	chr9	Cox7a2	0.0315706	0.88447	0.99995
ENSMUSG00000117310.2	chr1	Ptp4a1	0.147769	0.393549	0.99995
ENSMUSG00000063524.13	chr4	Eno1	0.195386	0.521608	0.99995
ENSMUSG00000022941.8	chr16	Ripply3	0.263136	0.530745	0.99995
ENSMUSG00000031818.12	chr8	Cox4i1	0.0450047	0.875695	0.99995
ENSMUSG00000026064.16	chr1	Ptp4a1	0.142288	0.414031	0.99995
ENSMUSG00000015745.9	chr3	Plekho1	0.0191514	0.92303	0.99995
ENSMUSG00000027297.14	chr2	Ltk	-0.00269677	0.99612	0.99995
ENSMUSG00000050211.14	chr2	Pla2g4e	0.176532	0.644963	0.99995
ENSMUSG00000053898.12	chr7	Ech1	0.0143468	0.956457	0.99995
ENSMUSG00000017778.14	chr13	Cox7c	0.114753	0.571275	0.99995
ENSMUSG00000114487.1	chr13	Gm49393	1.10534	1.52548e-06	0.000426578
ENSMUSG00000029330.8	chr5	Cds1	-0.148569	0.559214	0.99995
ENSMUSG00000116138.1	chr15	C030006K11Rik	0.0460767	0.788538	0.99995
ENSMUSG00000024955.14	chr19	Esrra	0.0607299	0.727145	0.99995
ENSMUSG00000027435.8	chr2	Cd93	0.310398	0.0834085	0.99995
ENSMUSG00000028484.16	chr4	Psip1	0.0911582	0.587809	0.99995
ENSMUSG00000032511.17	chr9	Scn5a	0.169407	0.610078	0.99995
ENSMUSG00000050312.12	chr16	Nsun3	0.0214088	0.936137	0.99995
ENSMUSG00000039678.12	chr2	Tbc1d13	-0.0871087	0.610255	0.99995
ENSMUSG00000021786.13	chr14	Oxsm	0.0442075	0.829688	0.99995
ENSMUSG00000025810.9	chr8	Nrp1	-0.233296	0.230693	0.99995
ENSMUSG00000030654.9	chr7	Arl6ip1	0.00701378	0.969249	0.99995
ENSMUSG00000053329.7	chr10	Gatd3a	0.056144	0.779719	0.99995
ENSMUSG00000024981.6	chr19	Acsl5	0.020852	0.923616	0.99995
ENSMUSG00000040669.14	chr6	Phc1	-0.0241421	0.890449	0.99995
ENSMUSG00000022807.9	chr16	Osbpl11	0.0737704	0.660152	0.99995
ENSMUSG00000025466.19	chr7	Fuom	0.00791926	0.966636	0.99995
ENSMUSG00000048264.16	chr13	Dip2c	0.186433	0.266942	0.99995
ENSMUSG00000031349.4	chrX	Nsdhl	0.111363	0.523955	0.99995
ENSMUSG00000006715.11	chr13	Gmnn	0.0244237	0.936377	0.99995
ENSMUSG00000024247.14	chr17	Pkdcc	0.180752	0.370061	0.99995
ENSMUSG00000061313.8	chr8	Ddhd2	0.0239475	0.902763	0.99995
ENSMUSG00000042642.13	chr3	Flad1	-0.0499045	0.767196	0.99995
ENSMUSG00000032179.7	chr9	Bmp5	-1.0016	0.0844283	0.99995
ENSMUSG00000048756.11	chr10	Foxo3	0.153145	0.387629	0.99995
ENSMUSG00000026639.18	chr1	Lamb3	-0.21218	0.637778	0.99995
ENSMUSG00000039099.7	chr7	Wdr93	0.210592	0.605084	0.99995
ENSMUSG00000024158.17	chr17	Hagh	0.111407	0.507875	0.99995
ENSMUSG00000019809.16	chr10	Pex3	0.0900658	0.607092	0.99995
ENSMUSG00000070427.4	chr7	Il18bp	0.0121889	0.966484	0.99995
ENSMUSG00000053164.6	chr2	Gpr21	0.360029	0.358759	0.99995
ENSMUSG00000025817.12	chr2	Nudt5	-0.029375	0.87692	0.99995
ENSMUSG00000005299.6	chr5	Letm1	0.109513	0.594539	0.99995
ENSMUSG00000045160.14	chr6	Bola3	0.0572044	0.732464	0.99995
ENSMUSG00000023367.14	chr6	Tmem176a	-0.391297	0.0214431	0.619682
ENSMUSG00000003418.11	chr2	St8sia6	-0.192918	0.682334	0.99995
ENSMUSG00000084128.10	chr8	Esrp2	0.00299681	0.995948	0.99995
ENSMUSG00000031217.8	chrX	Efnb1	-0.0341895	0.858747	0.99995
ENSMUSG00000068745.6	chr3	Mybphl	0.311159	0.266942	0.99995
ENSMUSG00000026827.12	chr2	Gpd2	0.258235	0.249618	0.99995
ENSMUSG00000027513.11	chr2	Pck1	0.391403	0.247696	0.99995
ENSMUSG00000025092.7	chr19	Hspa12a	-0.293753	0.133449	0.99995
ENSMUSG00000048924.14	chr13	Ccdc125	0.0242439	0.950668	0.99995
ENSMUSG00000063235.16	chr2	Ptpmt1	-0.021229	0.905097	0.99995
ENSMUSG00000082361.6	chr5	Btc	0.198419	0.396468	0.99995
ENSMUSG00000024527.10	chr18	Afg3l2	0.0462619	0.813942	0.99995
ENSMUSG00000030483.14	chr7	Cyp2b10	-0.114443	0.707798	0.99995
ENSMUSG00000001300.16	chr8	Efnb2	0.383482	0.0219206	0.626016
ENSMUSG00000038517.15	chr11	Tbkbp1	-0.0230132	0.894922	0.99995
ENSMUSG00000027298.17	chr2	Tyro3	-0.0225563	0.924081	0.99995
ENSMUSG00000027618.17	chr2	Nfs1	0.0132118	0.936963	0.99995
ENSMUSG00000009185.2	chr11	Ccl8	-0.629318	0.0102758	0.437313
ENSMUSG00000079197.10	chr14	Psme2	0.00640026	0.972284	0.99995
ENSMUSG00000061731.9	chr15	Ext1	0.0975177	0.639274	0.99995
ENSMUSG00000014313.15	chr15	Cox6c	0.0940539	0.705958	0.99995
ENSMUSG00000027254.13	chr2	Map1a	0.246323	0.238116	0.99995
ENSMUSG00000021666.16	chr13	Gfm2	0.00901676	0.957296	0.99995
ENSMUSG00000043557.16	chr17	Mdga1	0.233875	0.260452	0.99995
ENSMUSG00000034449.7	chr11	Dhrs11	-0.04209	0.835615	0.99995
ENSMUSG00000059089.4	chr1	Fcgr4	0.0466757	0.902725	0.99995
ENSMUSG00000079462.1	chr6	Gm15737	0.285734	0.62522	0.99995
ENSMUSG00000005836.10	chr18	Gata6	0.0426413	0.797805	0.99995
ENSMUSG00000023452.19	chr5	Pisd	-0.0364348	0.8273	0.99995
ENSMUSG00000045975.8	chr16	C2cd2	0.24482	0.150439	0.99995
ENSMUSG00000053931.11	chr3	Cnn3	0.12305	0.62149	0.99995
ENSMUSG00000017756.9	chr13	Slc12a7	0.159277	0.376943	0.99995
ENSMUSG00000044037.15	chr9	Als2cl	0.0912046	0.586438	0.99995
ENSMUSG00000032024.10	chr9	Clmp	0.127382	0.444131	0.99995
ENSMUSG00000025498.15	chr7	Irf7	0.279682	0.122351	0.99995
ENSMUSG00000032370.8	chr9	Lactb	0.080147	0.738635	0.99995
ENSMUSG00000026489.13	chr1	Coq8a	0.237345	0.360094	0.99995
ENSMUSG00000074218.3	chr7	Cox7a1	0.211287	0.242173	0.99995
ENSMUSG00000027678.17	chr2	Ncoa3	0.0801242	0.690817	0.99995
ENSMUSG00000040061.17	chr2	Plcb2	-0.649152	0.113772	0.99995
ENSMUSG00000057914.15	chr2	Cacnb2	0.216907	0.25005	0.99995
ENSMUSG00000028706.14	chr4	Nsun4	-0.0127612	0.952783	0.99995
ENSMUSG00000042613.9	chr3	Pbxip1	0.257911	0.387128	0.99995
ENSMUSG00000029552.19	chr6	Tes	0.334979	0.0578331	0.99995
ENSMUSG00000025089.15	chr19	Gfra1	-0.429565	0.190049	0.99995
ENSMUSG00000039831.16	chr3	Arhgap29	-0.0317386	0.857985	0.99995
ENSMUSG00000025372.16	chr11	Baiap2	-0.18987	0.316742	0.99995
ENSMUSG00000031066.10	chrX	Usp11	-0.0963509	0.630027	0.99995
ENSMUSG00000052727.6	chr13	Map1b	0.24996	0.307287	0.99995
ENSMUSG00000053137.7	chr15	Mapk11	-0.386323	0.179779	0.99995
ENSMUSG00000033327.18	chr17	Tnxb	-0.0537707	0.8509	0.99995
ENSMUSG00000025781.14	chr2	Atp5c1	0.098122	0.690506	0.99995
ENSMUSG00000025780.7	chr2	Itih5	-0.406919	0.0170179	0.566861
ENSMUSG00000022383.13	chr15	Ppara	0.439828	0.0328972	0.772791
ENSMUSG00000040543.16	chr11	Pitpnm3	0.292608	0.0791311	0.99995
ENSMUSG00000026005.15	chr1	Rpe	0.0706023	0.681763	0.99995
ENSMUSG00000031980.10	chr8	Agt	-0.440747	0.269951	0.99995
ENSMUSG00000021779.17	chr14	Thrb	0.0968467	0.602169	0.99995
ENSMUSG00000028865.14	chr4	Cd164l2	0.00536859	0.992398	0.99995
ENSMUSG00000037152.11	chr3	Ndufc1	0.0219416	0.898605	0.99995
ENSMUSG00000078937.8	chr15	Cpt1b	0.394977	0.1055	0.99995
ENSMUSG00000039542.16	chr9	Ncam1	0.239727	0.303091	0.99995
ENSMUSG00000021094.10	chr12	Dhrs7	0.0117341	0.95233	0.99995
ENSMUSG00000042417.5	chr13	Ccno	0.431779	0.466483	0.99995
ENSMUSG00000046794.9	chr8	Ppp1r3b	0.268886	0.174081	0.99995
ENSMUSG00000022037.15	chr14	Clu	0.257388	0.362197	0.99995
ENSMUSG00000011305.11	chr17	Plin5	0.303732	0.0792835	0.99995
ENSMUSG00000033590.8	chr9	Myo5c	0.157186	0.601333	0.99995
ENSMUSG00000020689.4	chr11	Itgb3	0.421247	0.0352576	0.803941
ENSMUSG00000028648.13	chr4	Ndufs5	0.0705888	0.677458	0.99995
ENSMUSG00000039037.5	chr3	St6galnac5	-1.10751	0.00284596	0.193379
ENSMUSG00000037692.14	chr4	Ahdc1	0.0345611	0.838766	0.99995
ENSMUSG00000093661.1	chr6	Eif4e3	-0.00863498	0.958846	0.99995
ENSMUSG00000102418.1	chr1	Sh2d1b1	-0.434063	0.500788	0.99995
ENSMUSG00000023307.14	chr19	March5	0.0980666	0.611897	0.99995
ENSMUSG00000048330.14	chr7	Ric3	0.220153	0.280503	0.99995
ENSMUSG00000024014.8	chr17	Pim1	0.071422	0.697236	0.99995
ENSMUSG00000048277.15	chr11	Syngr2	0.111145	0.536083	0.99995
ENSMUSG00000046722.14	chr3	Cdc42se1	0.184254	0.373489	0.99995
ENSMUSG00000040972.8	chr4	Igsf21	-0.0586821	0.884091	0.99995
ENSMUSG00000103409.2	chr9	Lsmem2	0.205088	0.426155	0.99995
ENSMUSG00000049858.8	chr10	Suox	0.0806931	0.641197	0.99995
ENSMUSG00000031021.13	chr7	Tmem9b	-0.142118	0.401153	0.99995
ENSMUSG00000023571.4	chr4	C1qtnf12	-0.0664185	0.690701	0.99995
ENSMUSG00000031530.6	chr8	Dusp4	-0.207323	0.274122	0.99995
ENSMUSG00000049287.5	chr11	Iba57	-0.0168577	0.946942	0.99995
ENSMUSG00000037321.17	chr17	Tap1	-0.0157923	0.926811	0.99995
ENSMUSG00000039018.15	chr7	Mtg1	-0.0468721	0.817044	0.99995
ENSMUSG00000002578.18	chr10	Ikzf4	0.0231337	0.948302	0.99995
ENSMUSG00000107002.1	chr16	0610012G03Rik	-0.0862814	0.632056	0.99995
ENSMUSG00000030539.13	chr7	Sema4b	0.0402714	0.832733	0.99995
ENSMUSG00000021950.15	chr14	Anxa8	-0.316463	0.309302	0.99995
ENSMUSG00000019797.11	chr10	1700021F05Rik	-0.08929	0.625197	0.99995
ENSMUSG00000021221.15	chr12	Dpf3	-0.303397	0.539307	0.99995
ENSMUSG00000021235.13	chr12	Coq6	0.0299569	0.858043	0.99995
ENSMUSG00000073609.9	chr1	D2hgdh	-0.113423	0.562401	0.99995
ENSMUSG00000024592.15	chr18	C330018D20Rik	0.0138932	0.953356	0.99995
ENSMUSG00000008855.17	chr11	Hdac5	-0.0189916	0.931741	0.99995
ENSMUSG00000021420.13	chr13	Fars2	0.0356733	0.840368	0.99995
ENSMUSG00000110949.1	chr19	Nudt8	-0.0231188	0.922363	0.99995
ENSMUSG00000032355.16	chr9	Mlip	-0.0249052	0.953954	0.99995
ENSMUSG00000064210.7	chr15	Ano6	0.165329	0.455171	0.99995
ENSMUSG00000035772.11	chr2	Mrps2	0.072903	0.67975	0.99995
ENSMUSG00000046080.17	chr6	Clec9a	-0.693312	0.219922	0.99995
ENSMUSG00000078716.10	chr4	Tmem8b	0.0405681	0.818012	0.99995
ENSMUSG00000032202.11	chr9	Rab27a	0.336796	0.102239	0.99995
ENSMUSG00000075704.16	chr16	Txnrd2	0.0448576	0.803163	0.99995
ENSMUSG00000033715.15	chr13	Akr1c14	0.177363	0.440676	0.99995
ENSMUSG00000007837.11	chr7	Prrg2	-0.00385395	0.984456	0.99995
ENSMUSG00000028447.11	chr4	Dctn3	-0.108717	0.53971	0.99995
ENSMUSG00000085272.7	chr7	Sbk3	0.0614871	0.86021	0.99995
ENSMUSG00000055900.14	chr4	Tmem69	0.0471019	0.843788	0.99995
ENSMUSG00000023020.3	chr15	Cox14	0.0046713	0.977675	0.99995
ENSMUSG00000026610.13	chr1	Esrrg	0.0414551	0.908695	0.99995
ENSMUSG00000032081.10	chr9	Apoc3	-0.292088	0.650299	0.99995
ENSMUSG00000028207.18	chr4	Asph	0.230836	0.294873	0.99995
ENSMUSG00000000881.12	chrX	Dlg3	0.053442	0.748546	0.99995
ENSMUSG00000074971.4	chr2	Fibin	0.0609964	0.753799	0.99995
ENSMUSG00000029432.12	chr5	Nipsnap2	-0.03207	0.858264	0.99995
ENSMUSG00000039236.18	chr7	Isg20	-0.339961	0.184557	0.99995
ENSMUSG00000003484.4	chr8	Cyp4f18	-0.383623	0.343801	0.99995
ENSMUSG00000006717.7	chr13	Acot13	0.0365775	0.829662	0.99995
ENSMUSG00000025428.15	chr18	Atp5a1	0.147747	0.659095	0.99995
ENSMUSG00000029088.16	chr5	Kcnip4	0.0137709	0.965425	0.99995
ENSMUSG00000035885.5	chr19	Cox8a	0.0846859	0.743324	0.99995
ENSMUSG00000019767.12	chr10	Ccdc170	-0.491616	0.324699	0.99995
ENSMUSG00000028773.8	chr4	Fabp3	0.36031	0.0347585	0.79469
ENSMUSG00000046031.7	chr10	Calhm6	-0.894828	0.0963916	0.99995
ENSMUSG00000037656.9	chr8	Slc20a2	0.172686	0.322226	0.99995
ENSMUSG00000046432.12	chrX	Bex3	0.0305708	0.867898	0.99995
ENSMUSG00000043391.10	chr16	2510009E07Rik	-0.0105794	0.950577	0.99995
ENSMUSG00000001999.15	chr2	Blvra	0.0165376	0.925657	0.99995
ENSMUSG00000038235.4	chr1	F11r	0.250602	0.13876	0.99995
ENSMUSG00000021870.17	chr14	Slmap	0.349296	0.174044	0.99995
ENSMUSG00000051236.13	chr10	Msrb3	0.290736	0.233094	0.99995
ENSMUSG00000033855.15	chr17	Ston1	0.190713	0.356789	0.99995
ENSMUSG00000038084.16	chr16	Opa1	0.156797	0.384805	0.99995
ENSMUSG00000023044.2	chr15	Csad	0.0476805	0.81173	0.99995
ENSMUSG00000037353.9	chr15	Letmd1	0.146623	0.496841	0.99995
ENSMUSG00000026824.11	chr2	Kcnj3	-0.294867	0.44768	0.99995
ENSMUSG00000014606.14	chr11	Slc25a11	-0.0414947	0.824798	0.99995
ENSMUSG00000026637.13	chr1	Traf5	-0.0281284	0.881049	0.99995
ENSMUSG00000098754.7	chr2	Prn	-0.116723	0.61343	0.99995
ENSMUSG00000052609.9	chr12	Plekhg3	0.16716	0.482868	0.99995
ENSMUSG00000022236.10	chr15	Ropn1l	-0.275733	0.605423	0.99995
ENSMUSG00000025137.15	chr11	Pcyt2	0.0184894	0.919985	0.99995
ENSMUSG00000041361.13	chr9	Myzap	0.339953	0.135092	0.99995
ENSMUSG00000040740.7	chr4	Slc25a34	0.523941	0.00168461	0.139181
ENSMUSG00000052921.13	chr11	Arhgef15	0.111075	0.507492	0.99995
ENSMUSG00000028042.15	chr3	Zbtb7b	0.0227997	0.899137	0.99995
ENSMUSG00000037071.3	chr19	Scd1	0.157008	0.733387	0.99995
ENSMUSG00000033610.16	chr19	Pank1	0.386417	0.0302842	0.738232
ENSMUSG00000039914.6	chr10	Coq10a	0.0542287	0.755164	0.99995
ENSMUSG00000027777.15	chr3	Schip1	0.315951	0.0574392	0.99995
ENSMUSG00000003531.15	chr16	Dgcr6	-0.0244845	0.883401	0.99995
ENSMUSG00000050493.8	chr4	Fam167b	-0.634033	0.2608	0.99995
ENSMUSG00000073988.13	chr4	Ttpa	0.0374948	0.934327	0.99995
ENSMUSG00000102422.1	chr3	Iqschfp	0.32118	0.0534417	0.974084
ENSMUSG00000114432.1	chr13	Gm49391	0.674339	0.000110718	0.0169468
ENSMUSG00000028292.14	chr4	Rars2	0.0176222	0.933777	0.99995
ENSMUSG00000037972.7	chr16	Snn	-0.219593	0.27171	0.99995
ENSMUSG00000028893.8	chr4	Sesn2	-0.139951	0.475936	0.99995
ENSMUSG00000037944.8	chr11	Ccr7	-0.35366	0.599879	0.99995
ENSMUSG00000029446.14	chr5	Psph	-0.0837972	0.726482	0.99995
ENSMUSG00000054200.7	chr19	Ffar4	0.592513	0.0271092	0.696457
ENSMUSG00000031344.11	chrX	Gabrq	0.227694	0.546566	0.99995
ENSMUSG00000040026.8	chr7	Saa3	-0.605735	0.159705	0.99995
ENSMUSG00000022309.9	chr15	Angpt1	-0.23114	0.40176	0.99995
ENSMUSG00000024349.10	chr18	Tmem173	-0.308094	0.153385	0.99995
ENSMUSG00000045538.6	chr8	Ddx28	0.0157209	0.948003	0.99995
ENSMUSG00000033444.14	chr10	Specc1l	0.0211309	0.916518	0.99995
ENSMUSG00000043866.11	chr7	Taf10	-0.154465	0.387682	0.99995
ENSMUSG00000066643.12	chr12	Wdr35	-0.0534543	0.785931	0.99995
ENSMUSG00000047798.15	chr11	Cd300lf	0.581806	0.372363	0.99995
ENSMUSG00000027371.10	chr2	Fahd2a	-0.0420508	0.833666	0.99995
ENSMUSG00000053965.10	chr3	Pde5a	0.165473	0.392693	0.99995
ENSMUSG00000062054.7	chr12	Iah1	-0.143677	0.38912	0.99995
ENSMUSG00000021699.17	chr13	Pde4d	0.268906	0.121717	0.99995
ENSMUSG00000031059.9	chrX	Ndufb11	0.0136931	0.948629	0.99995
ENSMUSG00000041957.15	chr16	Pkp2	0.109582	0.731544	0.99995
ENSMUSG00000004043.14	chr11	Stat5a	0.0360305	0.830685	0.99995
ENSMUSG00000091345.9	chr9	Col6a5	-1.32244	0.000427781	0.0493679
ENSMUSG00000026832.12	chr2	Cytip	-0.053642	0.877109	0.99995
ENSMUSG00000019907.10	chr10	Ppp1r12a	0.26012	0.329633	0.99995
ENSMUSG00000028655.11	chr4	Mfsd2a	1.41175	2.13566e-05	0.00443637
ENSMUSG00000028927.6	chr4	Padi2	-0.485575	0.208768	0.99995
ENSMUSG00000063430.9	chr5	Wscd2	0.267407	0.11051	0.99995
ENSMUSG00000033060.16	chr14	Lmo7	-0.103449	0.59412	0.99995
ENSMUSG00000024304.14	chr18	Cdh2	-0.216391	0.43732	0.99995
ENSMUSG00000019906.15	chr10	Lin7a	-0.375611	0.633333	0.99995
ENSMUSG00000074151.13	chr8	Nlrc5	0.271726	0.175401	0.99995
ENSMUSG00000020661.15	chr12	Dnmt3a	0.0430542	0.810089	0.99995
ENSMUSG00000039058.11	chr3	Ak5	-0.603441	0.104178	0.99995
ENSMUSG00000022041.10	chr14	Chrna2	0.426291	0.398719	0.99995
ENSMUSG00000072949.6	chr12	Acot1	-0.144997	0.666388	0.99995
ENSMUSG00000036526.8	chr5	Card11	-0.299953	0.604299	0.99995
ENSMUSG00000062980.15	chr6	Cped1	0.200241	0.454811	0.99995
ENSMUSG00000050856.16	chr5	Atp5k	-0.014936	0.943183	0.99995
ENSMUSG00000052013.15	chr16	Btla	-0.278042	0.588927	0.99995
ENSMUSG00000018677.9	chr11	Slc25a39	0.0335967	0.877485	0.99995
ENSMUSG00000022244.7	chr15	Amacr	0.0659028	0.768325	0.99995
ENSMUSG00000020988.9	chr12	L2hgdh	-0.00565445	0.97949	0.99995
ENSMUSG00000000184.12	chr6	Ccnd2	0.147929	0.495481	0.99995
ENSMUSG00000032942.14	chr7	Ucp3	0.163066	0.3394	0.99995
ENSMUSG00000053158.10	chr7	Fes	-0.324	0.0744403	0.99995
ENSMUSG00000074736.10	chr2	Syndig1	-0.362252	0.470412	0.99995
ENSMUSG00000023078.6	chr5	Cxcl13	-0.030628	0.95072	0.99995
ENSMUSG00000000628.10	chr6	Hk2	0.29368	0.15569	0.99995
ENSMUSG00000034640.9	chr3	Tiparp	-0.158149	0.384792	0.99995
ENSMUSG00000001249.14	chr7	Hpn	-0.544596	0.21133	0.99995
ENSMUSG00000029869.7	chr6	Ephb6	0.0373735	0.878209	0.99995
ENSMUSG00000060470.7	chr8	Adgrg3	-0.0246251	0.950843	0.99995
ENSMUSG00000002006.12	chrX	Pdzd4	-0.0618894	0.751648	0.99995
ENSMUSG00000061048.8	chr8	Cdh3	0.28091	0.306351	0.99995
ENSMUSG00000020022.17	chr10	Ndufa12	0.0359749	0.834764	0.99995
ENSMUSG00000049892.7	chr11	Rasd1	-0.0228721	0.892261	0.99995
ENSMUSG00000025153.9	chr11	Fasn	0.177097	0.674388	0.99995
ENSMUSG00000021241.7	chr12	Isca2	0.0282041	0.866264	0.99995
ENSMUSG00000041616.9	chr4	Nppa	0.710294	0.0739075	0.99995
ENSMUSG00000055799.13	chr6	Tcf7l1	0.06988	0.674217	0.99995
ENSMUSG00000025103.8	chr7	Btbd1	-0.0477878	0.779821	0.99995
ENSMUSG00000071076.6	chr8	Jund	-0.124745	0.586702	0.99995
ENSMUSG00000003992.15	chr13	Ssbp2	0.0679334	0.689717	0.99995
ENSMUSG00000025277.14	chr14	Abhd6	0.0274469	0.891784	0.99995
ENSMUSG00000096225.7	chr3	Lhx8	-0.475887	0.365618	0.99995
ENSMUSG00000014846.12	chr8	Tppp3	-0.0689313	0.705975	0.99995
ENSMUSG00000066839.12	chr9	Ecsit	0.0801739	0.631781	0.99995
ENSMUSG00000038295.14	chr5	Atg9b	-0.141314	0.722248	0.99995
ENSMUSG00000019866.15	chr10	Crybg1	0.114471	0.688072	0.99995
ENSMUSG00000022357.2	chr15	Klhl38	0.0332169	0.910618	0.99995
ENSMUSG00000025488.9	chr7	Cox8b	0.14498	0.496161	0.99995
ENSMUSG00000031698.14	chr8	Mylk3	0.664396	0.0200179	0.60284
ENSMUSG00000043505.8	chr6	Gimap5	0.233992	0.487527	0.99995
ENSMUSG00000028553.12	chr4	Angptl3	-0.20259	0.772034	0.99995
ENSMUSG00000062981.5	chr10	Mrpl42	0.0136467	0.937365	0.99995
ENSMUSG00000024833.15	chr19	Pola2	-0.187833	0.365932	0.99995
ENSMUSG00000038526.14	chr3	Car14	0.494719	0.131778	0.99995
ENSMUSG00000024350.6	chr18	Dnajc18	0.118632	0.477456	0.99995
ENSMUSG00000041912.12	chr3	Tdrkh	-0.286165	0.372046	0.99995
ENSMUSG00000026621.13	chr1	Marc1	-0.490491	0.158256	0.99995
ENSMUSG00000058997.8	chr14	Vwa8	0.122893	0.538267	0.99995
ENSMUSG00000022263.10	chr15	Trio	0.0768446	0.707171	0.99995
ENSMUSG00000026347.13	chr1	Tmem163	0.278261	0.67424	0.99995
ENSMUSG00000029036.18	chr4	Atad3a	0.0496001	0.772766	0.99995
ENSMUSG00000061758.13	chr6	Akr1b10	-0.0740487	0.680084	0.99995
ENSMUSG00000031482.9	chr8	Slc25a15	-0.0557664	0.818805	0.99995
ENSMUSG00000064065.15	chr10	Ipcef1	-0.425403	0.537636	0.99995
ENSMUSG00000021806.4	chr14	Nid2	-0.136582	0.499426	0.99995
ENSMUSG00000039477.16	chr5	Tnrc18	0.122833	0.560524	0.99995
ENSMUSG00000050064.14	chr3	Zfp697	0.0371174	0.905213	0.99995
ENSMUSG00000059173.19	chr2	Pde1a	0.0481787	0.789498	0.99995
ENSMUSG00000091971.3	chr17	Hspa1a	0.494385	0.00313901	0.207475
ENSMUSG00000035042.2	chr11	Ccl5	0.382766	0.46582	0.99995
ENSMUSG00000020486.19	chr11	Sept4	0.00987431	0.957833	0.99995
ENSMUSG00000041733.10	chr5	Coq5	0.0917043	0.583236	0.99995
ENSMUSG00000045087.8	chr9	S1pr5	0.692061	0.162007	0.99995
ENSMUSG00000040363.15	chrX	Bcor	0.0784152	0.64237	0.99995
ENSMUSG00000031343.13	chrX	Gabra3	-0.011329	0.953664	0.99995
ENSMUSG00000047180.8	chr1	Neurl3	-0.500201	0.0330933	0.773649
ENSMUSG00000032898.9	chr5	Fbxo21	0.135587	0.465577	0.99995
ENSMUSG00000019966.18	chr10	Kitl	-0.135159	0.435411	0.99995
ENSMUSG00000020181.17	chr10	Nav3	-0.2254	0.458912	0.99995
ENSMUSG00000040785.19	chr16	Ttc3	0.0263308	0.88757	0.99995
ENSMUSG00000041362.17	chr19	Shtn1	-0.0948437	0.700968	0.99995
ENSMUSG00000040112.9	chr6	Mrps35	-0.0427385	0.804818	0.99995
ENSMUSG00000026914.15	chr2	Psmd14	0.0316147	0.849824	0.99995
ENSMUSG00000044921.5	chr10	Rassf9	-0.0195966	0.943666	0.99995
ENSMUSG00000045193.13	chr10	Cirbp	0.0442032	0.816431	0.99995
ENSMUSG00000044221.14	chr5	Grsf1	0.0814197	0.646227	0.99995
ENSMUSG00000057715.13	chr1	A830018L16Rik	-0.0369188	0.909823	0.99995
ENSMUSG00000079022.10	chr15	Col22a1	0.186895	0.725821	0.99995
ENSMUSG00000000317.11	chr11	Bcl6b	0.0464055	0.829983	0.99995
ENSMUSG00000032315.6	chr9	Cyp1a1	0.454806	0.314622	0.99995
ENSMUSG00000042978.11	chr7	Sbk1	0.00678393	0.968274	0.99995
ENSMUSG00000074272.10	chr7	Ceacam1	0.478673	0.0483151	0.922185
ENSMUSG00000032702.16	chr19	Kank1	0.218635	0.393602	0.99995
ENSMUSG00000073888.13	chr4	Ccl27a	-0.0419863	0.861865	0.99995
ENSMUSG00000018983.9	chr4	E2f2	-0.332006	0.367757	0.99995
ENSMUSG00000001123.15	chr11	Lgals9	-0.143021	0.43079	0.99995
ENSMUSG00000041538.16	chr17	H2-Ob	-0.342503	0.422238	0.99995
ENSMUSG00000035936.6	chr13	Aldh5a1	-0.0144446	0.939585	0.99995
ENSMUSG00000022111.9	chr14	Uchl3	-0.0558954	0.823722	0.99995
ENSMUSG00000026701.15	chr1	Prdx6	-0.0738393	0.728789	0.99995
ENSMUSG00000061410.6	chr8	Zcchc14	0.00753884	0.96918	0.99995
ENSMUSG00000005069.12	chr6	Pex5	0.01848	0.921681	0.99995
ENSMUSG00000086040.8	chr6	Wipf3	-0.501383	0.120406	0.99995
ENSMUSG00000027716.13	chr3	Trpc3	-0.370932	0.426779	0.99995
ENSMUSG00000051596.13	chr5	Otop1	0.351421	0.0422591	0.871267
ENSMUSG00000052056.14	chr2	Zfp217	-0.472472	0.0180183	0.582231
ENSMUSG00000023019.12	chr15	Gpd1	0.355874	0.323521	0.99995
ENSMUSG00000030222.13	chr6	Rerg	-0.677061	0.0959186	0.99995
ENSMUSG00000041220.10	chr3	Elovl6	0.0991685	0.676956	0.99995
ENSMUSG00000030047.14	chr6	Arhgap25	-0.153793	0.62108	0.99995
ENSMUSG00000030249.15	chr6	Abcc9	0.0790434	0.754644	0.99995
ENSMUSG00000026821.16	chr2	Ralgds	-0.266198	0.112489	0.99995
ENSMUSG00000026623.16	chr1	Lpgat1	-0.0265659	0.874554	0.99995
ENSMUSG00000039262.16	chr2	Prrc2b	0.152178	0.522648	0.99995
ENSMUSG00000031409.1	chrX	Tceal6	0.262283	0.356469	0.99995
ENSMUSG00000026027.13	chr1	Stradb	0.125506	0.487193	0.99995
ENSMUSG00000034520.14	chr11	Gjc1	0.148734	0.370928	0.99995
ENSMUSG00000056216.9	chr7	Cebpg	-0.0471432	0.784429	0.99995
ENSMUSG00000033486.14	chr2	Catsper2	0.0473016	0.896055	0.99995
ENSMUSG00000018143.10	chr5	Mafk	0.129066	0.463573	0.99995
ENSMUSG00000020268.14	chr11	Lyrm7	0.114777	0.703326	0.99995
ENSMUSG00000061461.11	chr5	Smim20	-0.0468011	0.784981	0.99995
ENSMUSG00000026620.11	chr1	Mark1	0.088249	0.659937	0.99995
ENSMUSG00000067787.10	chr2	Blcap	0.0122955	0.941392	0.99995
ENSMUSG00000043719.14	chr9	Col6a6	-0.476387	0.0069301	0.33903
ENSMUSG00000035186.6	chr17	Ubd	0.27201	0.636153	0.99995
ENSMUSG00000073557.12	chr1	Ppp1r12b	0.288794	0.331494	0.99995
ENSMUSG00000042759.12	chr7	Apobr	-0.390889	0.146302	0.99995
ENSMUSG00000028556.15	chr4	Dock7	0.0836772	0.633466	0.99995
ENSMUSG00000038286.11	chr13	Bphl	-0.0153603	0.936353	0.99995
ENSMUSG00000022577.17	chr15	Ly6h	-0.317744	0.629065	0.99995
ENSMUSG00000059588.13	chr2	Calcrl	0.362808	0.0453887	0.895157
ENSMUSG00000064202.15	chr19	4430402I18Rik	-0.0497788	0.86966	0.99995
ENSMUSG00000053198.14	chr7	Prx	0.056007	0.781765	0.99995
ENSMUSG00000040592.11	chr11	Cd79b	-0.446799	0.317907	0.99995
ENSMUSG00000026395.16	chr1	Ptprc	-0.41844	0.0481977	0.922161
ENSMUSG00000040018.9	chr19	Cox15	0.0853347	0.622559	0.99995
ENSMUSG00000037686.6	chr12	Aspg	0.318518	0.0723243	0.99995
ENSMUSG00000030470.15	chr7	Csrp3	0.967223	2.29838e-05	0.00470714
ENSMUSG00000021273.11	chr14	Fdft1	0.166475	0.332909	0.99995
ENSMUSG00000056025.12	chr3	Clca3a1	-0.39975	0.219299	0.99995
ENSMUSG00000031393.16	chrX	Mecp2	0.107219	0.539131	0.99995
ENSMUSG00000037669.15	chr12	Ldah	-0.00728859	0.965125	0.99995
ENSMUSG00000020225.10	chr10	Tmbim4	-0.0400656	0.812709	0.99995
ENSMUSG00000032093.7	chr9	Cd3e	-0.350983	0.600958	0.99995
ENSMUSG00000023942.15	chr17	Slc29a1	0.0391813	0.856391	0.99995
ENSMUSG00000036206.12	chr1	Sh3bp4	0.234821	0.164085	0.99995
ENSMUSG00000079834.2	GL456233.1	Tmlhe	0.0487112	0.824079	0.99995
ENSMUSG00000022865.14	chr16	Cxadr	0.342307	0.242647	0.99995
ENSMUSG00000063882.12	chr4	Uqcrh	-0.00404745	0.987047	0.99995
ENSMUSG00000036285.10	chr5	Noa1	0.0191498	0.934935	0.99995
ENSMUSG00000020003.16	chr10	Pex7	0.0428146	0.82455	0.99995
ENSMUSG00000039670.2	chr11	Oxld1	-0.00300027	0.990955	0.99995
ENSMUSG00000051306.7	chr5	Usp42	0.272485	0.159226	0.99995
ENSMUSG00000071253.8	chr10	Slc25a16	0.0374177	0.831115	0.99995
ENSMUSG00000058881.13	chr18	Zfp516	0.173918	0.310894	0.99995
ENSMUSG00000019528.18	chr3	Gyg	0.0842089	0.630861	0.99995
ENSMUSG00000024683.6	chr19	Mrpl16	0.17823	0.325798	0.99995
ENSMUSG00000049090.3	chr18	Zadh2	-0.00316308	0.986304	0.99995
ENSMUSG00000020121.15	chr10	Srgap1	-0.462038	0.160043	0.99995
ENSMUSG00000025069.15	chr19	Gsto2	0.217823	0.61341	0.99995
ENSMUSG00000005514.14	chr5	Por	0.0518777	0.826561	0.99995
ENSMUSG00000028140.13	chr3	Mrpl9	0.0834525	0.618122	0.99995
ENSMUSG00000022437.7	chr15	Samm50	0.0588281	0.785664	0.99995
ENSMUSG00000022210.7	chr14	Dhrs4	0.0785952	0.637989	0.99995
ENSMUSG00000041696.14	chr9	Rasl12	0.188132	0.474321	0.99995
ENSMUSG00000002688.8	chr12	Prkd1	0.144326	0.480193	0.99995
ENSMUSG00000030162.14	chr6	Olr1	0.257378	0.691449	0.99995
ENSMUSG00000046574.8	chr7	Prr12	-0.0575966	0.732175	0.99995
ENSMUSG00000031295.13	chrX	Phka2	-0.0330738	0.84915	0.99995
ENSMUSG00000005470.8	chr8	Asf1b	-0.45364	0.33746	0.99995
ENSMUSG00000032419.8	chr9	Tbx18	0.247482	0.137303	0.99995
ENSMUSG00000009013.5	chr5	Dynll1	0.122837	0.564945	0.99995
ENSMUSG00000047454.12	chr12	Gphn	0.0216135	0.906408	0.99995
ENSMUSG00000039680.10	chr16	Mrps6	-0.0275112	0.879628	0.99995
ENSMUSG00000027210.20	chr2	Meis2	0.0577745	0.731044	0.99995
ENSMUSG00000049580.12	chr7	Tsku	-0.367868	0.0530648	0.971809
ENSMUSG00000061540.3	chr4	Orm2	-0.252136	0.709208	0.99995
ENSMUSG00000079481.11	chrX	Nhsl2	0.219453	0.192523	0.99995
ENSMUSG00000027774.16	chr3	Gfm1	0.111843	0.508793	0.99995
ENSMUSG00000060429.12	chr15	Sntb1	0.0615995	0.713534	0.99995
ENSMUSG00000075592.10	chr14	Nynrin	0.0576955	0.729354	0.99995
ENSMUSG00000025006.17	chr19	Sorbs1	0.202368	0.287259	0.99995
ENSMUSG00000020839.16	chr11	Tmigd1	-0.542166	0.334525	0.99995
ENSMUSG00000035112.17	chr11	Wnk4	0.212425	0.463807	0.99995
ENSMUSG00000070738.10	chr1	Dgkd	0.0853102	0.675619	0.99995
ENSMUSG00000028179.12	chr3	Cth	0.0751514	0.857699	0.99995
ENSMUSG00000063458.13	chr14	Lrmda	-0.179298	0.644706	0.99995
ENSMUSG00000024526.9	chr18	Cidea	0.318461	0.225733	0.99995
ENSMUSG00000078532.9	chr4	Nkain1	-0.436073	0.235165	0.99995
ENSMUSG00000024334.9	chr17	H2-Oa	-0.0901483	0.904993	0.99995
ENSMUSG00000022463.8	chr15	Srebf2	0.28974	0.140314	0.99995
ENSMUSG00000005034.15	chr3	Prkacb	0.177708	0.355506	0.99995
ENSMUSG00000020190.13	chr10	Mknk2	0.031517	0.902936	0.99995
ENSMUSG00000025937.6	chr1	Lactb2	0.0867771	0.604687	0.99995
ENSMUSG00000070493.3	chr5	Chchd2	0.0748722	0.752116	0.99995
ENSMUSG00000069378.14	chr18	Prdm6	0.0472241	0.777702	0.99995
ENSMUSG00000035284.10	chr9	Vps13c	0.120878	0.470383	0.99995
ENSMUSG00000015879.8	chr5	Fam184b	-0.011444	0.978611	0.99995
ENSMUSG00000049907.8	chr5	Rasl11b	0.150355	0.385384	0.99995
ENSMUSG00000034575.13	chr13	Tent4a	0.115749	0.490195	0.99995
ENSMUSG00000021024.14	chr12	Psma6	0.0513553	0.788975	0.99995
ENSMUSG00000002204.9	chr7	Napsa	-0.160274	0.683313	0.99995
ENSMUSG00000048920.8	chr7	Fkrp	0.165793	0.348002	0.99995
ENSMUSG00000040247.6	chr19	Tbc1d10c	-0.315478	0.414809	0.99995
ENSMUSG00000061474.11	chr13	Mrps36	-0.0433419	0.829702	0.99995
ENSMUSG00000049550.17	chr5	Clip1	0.0885952	0.658149	0.99995
ENSMUSG00000011752.7	chr19	Pgam1	0.189926	0.281497	0.99995
ENSMUSG00000020178.6	chr10	Adora2a	-0.605661	0.0152902	0.546278
ENSMUSG00000070371.11	chr7	Prss36	-0.0923023	0.70029	0.99995
ENSMUSG00000027883.15	chr3	Gpsm2	0.199506	0.258106	0.99995
ENSMUSG00000006445.3	chr4	Epha2	-0.0252713	0.928995	0.99995
ENSMUSG00000051727.14	chr7	Kctd14	-0.190258	0.759615	0.99995
ENSMUSG00000026095.15	chr1	Asnsd1	-0.115463	0.507348	0.99995
ENSMUSG00000037337.11	chr7	Map4k1	-0.226533	0.577904	0.99995
ENSMUSG00000015217.11	chrX	Hmgb3	0.348549	0.174986	0.99995
ENSMUSG00000026842.16	chr2	Abl1	0.0192158	0.928232	0.99995
ENSMUSG00000000275.16	chr11	Trim25	-0.0186745	0.910905	0.99995
ENSMUSG00000002033.14	chr9	Cd3g	-0.265906	0.660282	0.99995
ENSMUSG00000034118.15	chr5	Tpst1	-0.0707779	0.683855	0.99995
ENSMUSG00000028347.14	chr4	Tmeff1	-0.170595	0.58415	0.99995
ENSMUSG00000038473.14	chr1	Nos1ap	0.375176	0.249906	0.99995
ENSMUSG00000034780.6	chr2	B3galt1	0.21803	0.242748	0.99995
ENSMUSG00000028024.14	chr3	Enpep	0.215323	0.258551	0.99995
ENSMUSG00000031561.16	chr8	Tenm3	0.0531483	0.761629	0.99995
ENSMUSG00000116563.1	chr2	AL731706.2	-0.024448	0.920124	0.99995
ENSMUSG00000041633.14	chrX	Kctd12b	-0.138485	0.53052	0.99995
ENSMUSG00000043085.14	chr4	Tmem82	0.17044	0.309961	0.99995
ENSMUSG00000046756.10	chr11	Mrps7	-0.0362621	0.830477	0.99995
ENSMUSG00000041889.7	chr1	Shisa4	0.138432	0.418686	0.99995
ENSMUSG00000101152.1	chr9	Gm28305	0.157839	0.552029	0.99995
ENSMUSG00000062382.9	chr13	Ftl1-ps1	-0.2894	0.133266	0.99995
ENSMUSG00000002289.16	chr17	Angptl4	-0.244008	0.245974	0.99995
ENSMUSG00000020357.3	chr11	Flt4	0.090186	0.703185	0.99995
ENSMUSG00000051048.17	chr7	P4ha3	0.225966	0.512089	0.99995
ENSMUSG00000054453.11	chrX	Sytl5	0.113131	0.743462	0.99995
ENSMUSG00000000384.15	chr11	Tbrg4	0.0904733	0.588065	0.99995
ENSMUSG00000032482.9	chr9	Cspg5	-0.371888	0.316956	0.99995
ENSMUSG00000040966.10	chr17	Slc22a2	0.148067	0.664288	0.99995
ENSMUSG00000014077.13	chr2	Chp1	0.0718238	0.762102	0.99995
ENSMUSG00000037731.5	chr4	Themis2	-0.541719	0.02646	0.686988
ENSMUSG00000038422.2	chr4	Hdhd3	0.0346947	0.910374	0.99995
ENSMUSG00000024018.18	chr17	Ccdc167	0.0861303	0.651185	0.99995
ENSMUSG00000045776.3	chr14	Lrtm1	0.602712	0.127982	0.99995
ENSMUSG00000020173.17	chr11	Cobl	0.294949	0.156948	0.99995
ENSMUSG00000000876.11	chr2	Pxmp4	-0.0487202	0.770342	0.99995
ENSMUSG00000053646.13	chr9	Plxnb1	0.102653	0.563379	0.99995
ENSMUSG00000021650.7	chr13	Ptcd2	-0.057766	0.76126	0.99995
ENSMUSG00000074607.11	chr2	Tox2	0.0667916	0.830955	0.99995
ENSMUSG00000021606.8	chr13	Ndufs6	0.0345142	0.845553	0.99995
ENSMUSG00000027257.13	chr2	Pacsin3	-0.0226294	0.891882	0.99995
ENSMUSG00000030246.11	chr6	Ldhb	0.197425	0.390209	0.99995
ENSMUSG00000020079.15	chr10	Supv3l1	0.101355	0.588613	0.99995
ENSMUSG00000053580.16	chr11	Tanc2	0.114639	0.525814	0.99995
ENSMUSG00000022450.6	chr15	Ndufa6	0.0108822	0.956474	0.99995
ENSMUSG00000026640.12	chr1	Plxna2	0.184217	0.274853	0.99995
ENSMUSG00000042148.8	chr11	Cox10	0.133445	0.498677	0.99995
ENSMUSG00000053552.14	chr2	Ebf4	0.0323877	0.90079	0.99995
ENSMUSG00000020456.17	chr11	Ogdh	0.237854	0.432646	0.99995
ENSMUSG00000027983.13	chr3	Cyp2u1	-0.0735473	0.769787	0.99995
ENSMUSG00000026032.8	chr1	Ndufb3	0.0587055	0.749381	0.99995
ENSMUSG00000037465.10	chr15	Klf10	-0.0936602	0.574683	0.99995
ENSMUSG00000061232.16	chr17	H2-K1	0.0394948	0.891759	0.99995
ENSMUSG00000051910.13	chr7	Sox6	0.357082	0.0791292	0.99995
ENSMUSG00000045555.3	chr10	Mettl24	0.0758632	0.76398	0.99995
ENSMUSG00000038252.13	chr6	Ncapd2	-0.0912343	0.668981	0.99995
ENSMUSG00000048677.9	chr7	Tpcn2	0.0812069	0.62527	0.99995
ENSMUSG00000068270.15	chrX	Shroom4	0.255449	0.178063	0.99995
ENSMUSG00000037703.14	chr2	Lzts3	0.0244276	0.904366	0.99995
ENSMUSG00000032633.12	chr11	Flcn	-0.0748292	0.690301	0.99995
ENSMUSG00000021223.13	chr12	Papln	-0.159758	0.657576	0.99995
ENSMUSG00000040701.16	chr14	Ap1g2	-0.0373571	0.839646	0.99995
ENSMUSG00000018474.18	chr11	Chd3	0.0577484	0.811544	0.99995
ENSMUSG00000045438.12	chr5	Cox19	-0.000164711	0.999219	0.99995
ENSMUSG00000005882.18	chr2	Uqcc1	0.0574304	0.736711	0.99995
ENSMUSG00000034875.5	chr7	Nudt19	-0.0628422	0.714881	0.99995
ENSMUSG00000026986.14	chr2	Hnmt	-0.018369	0.940941	0.99995
ENSMUSG00000034353.14	chr1	Ramp1	0.126362	0.493602	0.99995
ENSMUSG00000003849.8	chr8	Nqo1	0.308022	0.179861	0.99995
ENSMUSG00000047710.8	chr8	Champ1	0.016169	0.932702	0.99995
ENSMUSG00000029322.12	chr5	Plac8	-0.279287	0.28032	0.99995
ENSMUSG00000035960.14	chr14	Apex1	0.0662993	0.752561	0.99995
ENSMUSG00000021079.16	chr12	Timm9	0.0510966	0.789894	0.99995
ENSMUSG00000038178.16	chr11	Slc43a2	-0.225705	0.196615	0.99995
ENSMUSG00000085795.8	chr8	Zfp703	-0.197238	0.294504	0.99995
ENSMUSG00000020260.9	chr10	Pofut2	0.103427	0.62668	0.99995
ENSMUSG00000026979.16	chr2	Psd4	-0.546236	0.0940201	0.99995
ENSMUSG00000040048.14	chr17	Ndufb10	0.00688848	0.973961	0.99995
ENSMUSG00000001134.9	chrX	Uxt	-0.027576	0.905538	0.99995
ENSMUSG00000020052.9	chr10	Ascl1	-0.630148	0.427467	0.99995
ENSMUSG00000028465.16	chr4	Tln1	0.279326	0.341961	0.99995
ENSMUSG00000038930.11	chr7	Rccd1	0.0855834	0.6573	0.99995
ENSMUSG00000109293.1	chr3	Dcst2	-0.0164032	0.971485	0.99995
ENSMUSG00000038256.15	chr3	Bcl9	0.0731003	0.669117	0.99995
ENSMUSG00000054619.7	chr15	Mettl7a1	-0.257338	0.283971	0.99995
ENSMUSG00000041012.4	chr9	Cmtm8	-0.0109477	0.980657	0.99995
ENSMUSG00000057531.14	chr13	Dtnbp1	-0.145181	0.385323	0.99995
ENSMUSG00000032224.15	chr9	Fam81a	0.334197	0.121217	0.99995
ENSMUSG00000042462.4	chr7	Dctpp1	-0.152495	0.569839	0.99995
ENSMUSG00000022797.16	chr16	Tfrc	-0.0205951	0.91447	0.99995
ENSMUSG00000030352.15	chr6	Tspan9	0.316359	0.0858757	0.99995
ENSMUSG00000033068.16	chr2	Entpd6	-0.0781748	0.715316	0.99995
ENSMUSG00000059921.15	chr3	Unc5c	0.121025	0.524861	0.99995
ENSMUSG00000034574.10	chr12	Daam1	0.0383314	0.822232	0.99995
ENSMUSG00000026209.15	chr1	Dnpep	-0.0147104	0.933052	0.99995
ENSMUSG00000091898.8	chr14	Tnnc1	0.897971	0.00020602	0.0279108
ENSMUSG00000029167.13	chr5	Ppargc1a	0.860914	5.68892e-05	0.0104712
ENSMUSG00000047344.9	chrX	Lancl3	0.582047	0.055677	0.990941
ENSMUSG00000029136.9	chr5	Rbks	-0.100715	0.801309	0.99995
ENSMUSG00000061080.11	chr16	Lsamp	-0.614251	0.0202027	0.60284
ENSMUSG00000029602.11	chr5	Rasal1	-0.429877	0.559478	0.99995
ENSMUSG00000048351.14	chr4	Coa7	0.029888	0.907686	0.99995
ENSMUSG00000031298.15	chrX	Adgrg2	-0.329584	0.159861	0.99995
ENSMUSG00000042797.9	chr7	Aqp11	-0.106464	0.768538	0.99995
ENSMUSG00000058216.13	chr19	Gstp3	-0.0862754	0.901911	0.99995
ENSMUSG00000040809.10	chr3	Chil3	-0.383269	0.53858	0.99995
ENSMUSG00000035142.18	chr12	Nubpl	0.146783	0.609993	0.99995
ENSMUSG00000025934.15	chr1	Gsta3	-0.26608	0.206032	0.99995
ENSMUSG00000037905.13	chr5	Bri3bp	-0.103089	0.622563	0.99995
ENSMUSG00000020153.14	chr10	Ndufs7	-0.00384791	0.984948	0.99995
ENSMUSG00000001436.15	chr10	Slc19a1	-0.0988343	0.655735	0.99995
ENSMUSG00000021175.15	chr12	Cdca7l	0.343297	0.421548	0.99995
ENSMUSG00000027483.7	chr2	Bpifa1	3.0572	4.69976e-12	2.35653e-09
ENSMUSG00000003464.13	chr1	Pex19	0.0516946	0.802249	0.99995
ENSMUSG00000064368.1	chrM	mt-Nd6	-0.00265568	0.989694	0.99995
ENSMUSG00000010663.5	chr19	Fads1	0.103742	0.595565	0.99995
ENSMUSG00000021090.16	chr12	Lrrc9	0.27559	0.628288	0.99995
ENSMUSG00000038459.10	chr7	Abhd17c	0.0043188	0.985508	0.99995
ENSMUSG00000059279.11	chr11	Olfr224	-0.0537273	0.837188	0.99995
ENSMUSG00000000204.16	chr11	Slfn4	0.692671	0.14027	0.99995
ENSMUSG00000009281.6	chr6	Rarres2	-0.0831181	0.723741	0.99995
ENSMUSG00000020642.13	chr12	Rnf144a	-0.209629	0.225923	0.99995
ENSMUSG00000049960.4	chr14	Mrps16	-0.00471554	0.977605	0.99995
ENSMUSG00000036617.17	chr2	Etl4	0.0986292	0.579799	0.99995
ENSMUSG00000026283.13	chr1	Ing5	0.0992618	0.580151	0.99995
ENSMUSG00000051851.5	chrX	Rtl8c	0.0345402	0.871926	0.99995
ENSMUSG00000090841.2	chr10	Myl6	0.204155	0.571843	0.99995
ENSMUSG00000050860.6	chr11	Phospho1	0.4163	0.0203559	0.60284
ENSMUSG00000021298.8	chr12	Gpr132	-0.395486	0.341372	0.99995
ENSMUSG00000004069.17	chr16	Dnaja3	0.153693	0.421208	0.99995
ENSMUSG00000073755.4	chr4	5730409E04Rik	-0.0327346	0.848078	0.99995
ENSMUSG00000060487.7	chr10	Samd5	0.0969483	0.779826	0.99995
ENSMUSG00000025743.14	chr4	Sdc3	-0.101546	0.580506	0.99995
ENSMUSG00000043648.7	chr11	Pld6	0.68306	0.306755	0.99995
ENSMUSG00000024867.14	chr19	Pip5k1b	0.498555	0.0836964	0.99995
ENSMUSG00000024785.7	chr19	Rcl1	-0.039526	0.838565	0.99995
ENSMUSG00000059852.7	chr18	Kcng2	0.0995395	0.845554	0.99995
ENSMUSG00000078772.2	chr4	Gm12353	0.113355	0.699309	0.99995
ENSMUSG00000031093.14	chrX	Dock11	0.0997933	0.62258	0.99995
ENSMUSG00000027859.10	chr3	Ngf	-0.589962	0.0470417	0.913263
ENSMUSG00000022696.17	chr16	Sidt1	0.546491	0.490705	0.99995
ENSMUSG00000026519.16	chr1	Tmem63a	0.0422473	0.823796	0.99995
ENSMUSG00000052821.3	chrX	Cysltr1	-0.363343	0.335135	0.99995
ENSMUSG00000042115.4	chr1	Klhdc8a	-0.00671661	0.990199	0.99995
ENSMUSG00000029575.17	chr5	Mmab	0.127231	0.487596	0.99995
ENSMUSG00000002100.15	chr2	Mybpc3	1.53001	2.33144e-14	1.61436e-11
ENSMUSG00000029017.13	chr5	Pmpcb	0.118734	0.505789	0.99995
ENSMUSG00000001100.10	chr11	Poldip2	0.0302677	0.874546	0.99995
ENSMUSG00000020917.17	chr11	Acly	-0.0167514	0.958416	0.99995
ENSMUSG00000018168.8	chr11	Ikzf3	0.0675114	0.90964	0.99995
ENSMUSG00000034729.16	chr17	Mrps10	-0.0369715	0.843448	0.99995
ENSMUSG00000034829.8	chr8	Nxnl1	0.30524	0.613493	0.99995
ENSMUSG00000036103.9	chr18	Colec12	-0.0841902	0.704747	0.99995
ENSMUSG00000030878.11	chr7	Cdr2	0.202686	0.250682	0.99995
ENSMUSG00000038807.19	chr11	Rap1gap2	0.282351	0.0942171	0.99995
ENSMUSG00000064246.10	chr1	Chil1	1.2178	0.0157264	0.54845
ENSMUSG00000051323.16	chrX	Pcdh19	-0.336904	0.190071	0.99995
ENSMUSG00000055128.15	chr14	Cgrrf1	-0.0499267	0.773122	0.99995
ENSMUSG00000032744.4	chr4	Heyl	0.113814	0.601389	0.99995
ENSMUSG00000050578.10	chr9	Mmp13	-0.343105	0.521407	0.99995
ENSMUSG00000070730.11	chr2	Rmdn3	0.0484654	0.776184	0.99995
ENSMUSG00000031438.11	chrX	Rnf128	0.405111	0.452533	0.99995
ENSMUSG00000008859.8	chr13	Rala	-0.0781706	0.643072	0.99995
ENSMUSG00000048096.7	chr1	Lmod1	0.21618	0.428914	0.99995
ENSMUSG00000046743.6	chr3	Fat4	0.316248	0.0622884	0.99995
ENSMUSG00000103766.5	chr3	Gm38392	-0.30859	0.481757	0.99995
ENSMUSG00000032554.15	chr9	Trf	-0.442723	0.0409584	0.858179
ENSMUSG00000001983.7	chr11	Taco1	0.102693	0.674061	0.99995
ENSMUSG00000050947.9	chr3	Amigo1	-0.0327726	0.850145	0.99995
ENSMUSG00000020219.7	chr10	Timm13	-0.0695361	0.67876	0.99995
ENSMUSG00000022661.14	chr16	Cd200	0.0902587	0.7351	0.99995
ENSMUSG00000047696.16	chr3	Ccdc144b	-0.494116	0.403985	0.99995
ENSMUSG00000039987.15	chr5	Phtf2	0.295056	0.0760454	0.99995
ENSMUSG00000038121.6	chr18	Fam210a	0.0827511	0.630632	0.99995
ENSMUSG00000016624.15	chr15	Phf21b	-0.0960716	0.803954	0.99995
ENSMUSG00000026029.14	chr1	Casp8	-0.0397751	0.825306	0.99995
ENSMUSG00000041632.7	chr13	Mrps27	0.0624232	0.72627	0.99995
ENSMUSG00000032342.13	chr9	Mto1	0.113415	0.581875	0.99995
ENSMUSG00000016252.7	chr2	Atp5e	-0.0951269	0.661832	0.99995
ENSMUSG00000044505.5	chr3	Lingo4	-0.352842	0.590859	0.99995
ENSMUSG00000034235.17	chr14	Usp54	0.23692	0.154114	0.99995
ENSMUSG00000030403.9	chr7	Vasp	0.134783	0.522906	0.99995
ENSMUSG00000005611.15	chr7	Mrvi1	0.217026	0.406747	0.99995
ENSMUSG00000002767.13	chr17	Mrpl2	0.00982766	0.95359	0.99995
ENSMUSG00000056493.9	chr5	Foxk1	0.15938	0.345099	0.99995
ENSMUSG00000021871.19	chr14	Gm49342	-0.249862	0.13884	0.99995
ENSMUSG00000043673.11	chr12	Kcns3	-0.109105	0.566405	0.99995
ENSMUSG00000037447.16	chr1	Arid5a	0.118072	0.514358	0.99995
ENSMUSG00000023349.14	chr6	Clec4n	-0.571088	0.105261	0.99995
ENSMUSG00000005533.10	chr7	Igf1r	0.198157	0.272651	0.99995
ENSMUSG00000021460.17	chr13	Auh	0.0188801	0.910088	0.99995
ENSMUSG00000029386.15	chr5	Tctn2	0.05456	0.807127	0.99995
ENSMUSG00000026014.15	chr1	Raph1	-0.0523703	0.757242	0.99995
ENSMUSG00000025980.14	chr1	Hspd1	0.145825	0.524113	0.99995
ENSMUSG00000039682.12	chr5	Lap3	0.0173486	0.91731	0.99995
ENSMUSG00000026068.11	chr1	Il18rap	0.118143	0.846257	0.99995
ENSMUSG00000037287.15	chr9	Tbcel	0.0168838	0.920472	0.99995
ENSMUSG00000056698.11	chr6	Elmod3	-0.0770979	0.650974	0.99995
ENSMUSG00000063428.8	chr10	Ddo	0.22597	0.214097	0.99995
ENSMUSG00000024665.8	chr19	Fads2	0.221654	0.207943	0.99995
ENSMUSG00000019990.15	chr10	Pde7b	-0.225942	0.305681	0.99995
ENSMUSG00000115338.2	chr14	Pnp	-0.239945	0.217597	0.99995
ENSMUSG00000031781.14	chr8	Ciapin1	0.10742	0.528533	0.99995
ENSMUSG00000022420.16	chr15	Dnal4	0.0818064	0.658278	0.99995
ENSMUSG00000034684.12	chr9	Sema3f	0.272032	0.171391	0.99995
ENSMUSG00000042507.15	chr12	Elmsan1	0.00525424	0.974793	0.99995
ENSMUSG00000022340.15	chr15	Sybu	-0.325934	0.352415	0.99995
ENSMUSG00000020087.5	chr10	Tysnd1	-0.0490557	0.768974	0.99995
ENSMUSG00000022129.4	chr14	Dct	-0.63455	0.339499	0.99995
ENSMUSG00000061436.15	chr6	Hipk2	0.163942	0.452631	0.99995
ENSMUSG00000063060.6	chr14	Sox7	0.231706	0.320974	0.99995
ENSMUSG00000030842.12	chr7	Lamtor1	-0.0158803	0.929079	0.99995
ENSMUSG00000032998.16	chr4	Foxj3	0.0907068	0.585453	0.99995
ENSMUSG00000048442.15	chr11	Smim5	-0.0172461	0.926909	0.99995
ENSMUSG00000025150.10	chr11	Cbr2	0.159065	0.512512	0.99995
ENSMUSG00000024597.11	chr18	Slc12a2	0.0346612	0.860915	0.99995
ENSMUSG00000019851.8	chr10	Perp	0.395821	0.0200913	0.60284
ENSMUSG00000046516.10	chr16	Cox17	0.0962454	0.585002	0.99995
ENSMUSG00000030468.12	chr7	Siglecg	-0.562221	0.322811	0.99995
ENSMUSG00000040133.2	chr2	Gpr176	-0.879101	0.0166433	0.561173
ENSMUSG00000115423.2	chr2	AL731706.1	-0.00323106	0.987247	0.99995
ENSMUSG00000004698.10	chr12	Hdac9	0.286665	0.133797	0.99995
ENSMUSG00000055691.5	chrX	Gja6	0.279065	0.414848	0.99995
ENSMUSG00000040964.16	chr4	Arhgef10l	0.0867361	0.659209	0.99995
ENSMUSG00000027359.16	chr2	Slc27a2	0.618911	0.000345642	0.0422352
ENSMUSG00000020538.15	chr11	Srebf1	0.00455616	0.984485	0.99995
ENSMUSG00000029664.10	chr6	Tfpi2	-0.333037	0.503342	0.99995
ENSMUSG00000056290.16	chr19	Ms4a4b	0.596928	0.302871	0.99995
ENSMUSG00000025759.11	chr3	Mfsd8	0.0140809	0.94284	0.99995
ENSMUSG00000039989.7	chr11	Cbx4	-0.0936594	0.576754	0.99995
ENSMUSG00000009681.10	chr10	Bcr	0.0797056	0.652186	0.99995
ENSMUSG00000032112.10	chr9	Trappc4	-0.112714	0.509087	0.99995
ENSMUSG00000026077.15	chr1	Npas2	0.241006	0.252927	0.99995
ENSMUSG00000028023.16	chr3	Pitx2	0.795469	0.326642	0.99995
ENSMUSG00000031807.10	chr8	Pgls	-0.0764489	0.663105	0.99995
ENSMUSG00000022948.16	chr16	Setd4	-0.128528	0.642034	0.99995
ENSMUSG00000022534.14	chr16	Mefv	-0.677666	0.367414	0.99995
ENSMUSG00000048787.13	chr7	Dcun1d3	0.175581	0.299637	0.99995
ENSMUSG00000052632.16	chr12	Asap2	0.289453	0.133115	0.99995
ENSMUSG00000074211.4	chr7	Sdhaf1	0.0257063	0.908587	0.99995
ENSMUSG00000057722.17	chr4	Lepr	0.150192	0.5019	0.99995
ENSMUSG00000030411.16	chr7	Nova2	0.255638	0.362604	0.99995
ENSMUSG00000045348.16	chr5	Nyap1	-0.0287173	0.915369	0.99995
ENSMUSG00000004837.2	chr11	Grap	-0.197289	0.353271	0.99995
ENSMUSG00000025978.14	chr1	Rftn2	0.054662	0.742426	0.99995
ENSMUSG00000051483.9	chr16	Cbr1	-0.180541	0.282027	0.99995
ENSMUSG00000019577.6	chr6	Pdk4	0.291064	0.3041	0.99995
ENSMUSG00000039087.17	chr13	Rreb1	0.0240533	0.885502	0.99995
ENSMUSG00000022982.10	chr16	Sod1	-0.0740796	0.768548	0.99995
ENSMUSG00000040016.16	chr3	Ptger3	-0.111686	0.567859	0.99995
ENSMUSG00000026887.9	chr2	Mrrf	0.0175973	0.930576	0.99995
ENSMUSG00000079018.10	chr15	Ly6c1	-0.245598	0.222864	0.99995
ENSMUSG00000024668.8	chr19	Sdhaf2	0.0537386	0.748824	0.99995
ENSMUSG00000044068.7	chr11	Zrsr1	0.00651632	0.969107	0.99995
ENSMUSG00000004707.14	chr1	Ly9	0.101276	0.820739	0.99995
ENSMUSG00000022094.15	chr14	Slc39a14	0.287544	0.108079	0.99995
ENSMUSG00000064252.9	chr11	Olfr329-ps	0.0905296	0.866518	0.99995
ENSMUSG00000032601.13	chr9	Prkar2a	0.222696	0.199211	0.99995
ENSMUSG00000036257.15	chr12	Pnpla8	0.101121	0.593151	0.99995
ENSMUSG00000021417.15	chr13	Eci2	-0.0387513	0.83672	0.99995
ENSMUSG00000006675.10	chr9	P4htm	-0.0453557	0.818605	0.99995
ENSMUSG00000072875.2	chr6	Gpr27	-0.152251	0.60479	0.99995
ENSMUSG00000030695.16	chr7	Aldoa	0.0519654	0.879073	0.99995
ENSMUSG00000042444.10	chr9	Mindy2	-0.00082519	0.9962	0.99995
ENSMUSG00000026492.11	chr1	Tfb2m	0.116228	0.541916	0.99995
ENSMUSG00000024937.15	chr19	Ehbp1l1	0.128575	0.603433	0.99995
ENSMUSG00000031355.16	chrX	Arhgap6	0.100809	0.565379	0.99995
ENSMUSG00000005103.12	chr5	Wdr1	0.244096	0.326049	0.99995
ENSMUSG00000021091.8	chr12	Serpina3n	-0.575775	0.0079952	0.362175
ENSMUSG00000004383.18	chr8	Large1	0.161858	0.362896	0.99995
ENSMUSG00000022885.16	chr16	St6gal1	0.204292	0.236649	0.99995
ENSMUSG00000034845.6	chr8	Plvap	-0.0840906	0.624349	0.99995
ENSMUSG00000033845.13	chr1	Mrpl15	-0.0401109	0.814825	0.99995
ENSMUSG00000023074.11	chrX	Mospd1	0.0893302	0.664171	0.99995
ENSMUSG00000030022.14	chr6	Adamts9	0.321805	0.0689484	0.99995
ENSMUSG00000042523.12	chr12	Dnal1	0.125538	0.529361	0.99995
ENSMUSG00000048007.4	chrX	Timm8a1	0.247802	0.492324	0.99995
ENSMUSG00000001604.14	chr4	Tcea3	-0.0849697	0.648052	0.99995
ENSMUSG00000036523.16	chr12	Greb1	0.0678693	0.860956	0.99995
ENSMUSG00000048387.8	chr12	Osr1	-0.00170302	0.99277	0.99995
ENSMUSG00000090394.8	chr1	4930523C07Rik	0.139558	0.474673	0.99995
ENSMUSG00000033429.10	chr7	Mcee	0.0465996	0.788033	0.99995
ENSMUSG00000033453.8	chr9	Adamts15	-0.0786186	0.675782	0.99995
ENSMUSG00000067149.6	chr5	Jchain	-1.19601	0.000224974	0.0297395
ENSMUSG00000024899.7	chr19	Papss2	-0.33383	0.0456238	0.897721
ENSMUSG00000032528.5	chr9	Vipr1	0.348536	0.29836	0.99995
ENSMUSG00000036667.14	chr6	Tcaf1	0.0666508	0.704279	0.99995
ENSMUSG00000039304.11	chr3	Tnfsf10	0.543889	0.0121933	0.483819
ENSMUSG00000037098.18	chr17	Rab11fip3	0.147221	0.380001	0.99995
ENSMUSG00000045826.9	chr19	Ptprcap	-0.160023	0.340671	0.99995
ENSMUSG00000022523.10	chr16	Fgf12	-0.350525	0.437037	0.99995
ENSMUSG00000001508.15	chr11	Sgca	0.204275	0.263852	0.99995
ENSMUSG00000040385.7	chr19	Ppp1ca	-0.025426	0.912012	0.99995
ENSMUSG00000048138.10	chr19	Dmrt2	-0.675039	0.270269	0.99995
ENSMUSG00000060586.11	chr17	H2-Eb1	-0.419043	0.0378438	0.828012
ENSMUSG00000038530.11	chr1	Rgs4	0.488067	0.0137064	0.517576
ENSMUSG00000019368.13	chr11	Sec14l4	0.188594	0.581099	0.99995
ENSMUSG00000032965.11	chr16	Ift57	-0.00583522	0.979921	0.99995
ENSMUSG00000029761.16	chr6	Cald1	0.330162	0.290751	0.99995
ENSMUSG00000042632.17	chr15	Pla2g6	-0.112804	0.554917	0.99995
ENSMUSG00000018830.10	chr16	Myh11	0.397503	0.33485	0.99995
ENSMUSG00000020277.10	chr10	Pfkl	0.205074	0.342599	0.99995
ENSMUSG00000055692.21	chr16	Tmem191c	-0.251773	0.3524	0.99995
ENSMUSG00000028211.11	chr4	Trp53inp1	0.317127	0.0624623	0.99995
ENSMUSG00000023089.12	chr6	Ndufa5	-0.0463002	0.792752	0.99995
ENSMUSG00000022464.14	chr15	Slc38a4	-0.405025	0.253092	0.99995
ENSMUSG00000033220.7	chr15	Rac2	-0.420005	0.0879616	0.99995
ENSMUSG00000031983.7	chr8	2310022B05Rik	0.178759	0.437825	0.99995
ENSMUSG00000034518.14	chr8	Hmgxb4	0.143268	0.44262	0.99995
ENSMUSG00000005803.14	chr2	Sqor	-0.0646659	0.708684	0.99995
ENSMUSG00000026154.4	chr1	Sdhaf4	-0.000778417	0.997417	0.99995
ENSMUSG00000049804.9	chrX	Armcx4	0.172569	0.345108	0.99995
ENSMUSG00000021703.9	chr13	Serinc5	0.136358	0.414957	0.99995
ENSMUSG00000035674.13	chr7	Ndufa3	-0.0378884	0.833764	0.99995
ENSMUSG00000074064.6	chr8	Mlycd	0.0292935	0.860976	0.99995
ENSMUSG00000035828.11	chr15	Pim3	0.0635185	0.720429	0.99995
ENSMUSG00000073481.9	chr1	Marc2	-0.0392483	0.828842	0.99995
ENSMUSG00000026131.20	chr1	Dst	0.240191	0.415475	0.99995
ENSMUSG00000024501.20	chr18	Dpysl3	0.180185	0.465476	0.99995
ENSMUSG00000078485.3	chr4	Plekhn1	0.0310166	0.863394	0.99995
ENSMUSG00000025495.15	chr7	Ptdss2	-0.0316595	0.849538	0.99995
ENSMUSG00000033170.14	chr15	Card10	-0.0849276	0.612175	0.99995
ENSMUSG00000023991.16	chr17	Foxp4	-0.054651	0.744377	0.99995
ENSMUSG00000028672.13	chr4	Hmgcl	-0.0959964	0.566991	0.99995
ENSMUSG00000018509.8	chr11	Cenpv	-0.0915391	0.721758	0.99995
ENSMUSG00000000355.13	chrX	Mcts1	0.0489323	0.785225	0.99995
ENSMUSG00000001211.15	chr10	Agpat3	0.0325031	0.890149	0.99995
ENSMUSG00000049313.8	chr9	Sorl1	0.443992	0.055162	0.98898
ENSMUSG00000031351.15	chrX	Zfp185	0.0789044	0.777455	0.99995
ENSMUSG00000022364.14	chr15	Tbc1d31	-0.268002	0.344381	0.99995
ENSMUSG00000044827.10	chr5	Tlr1	-0.397632	0.309704	0.99995
ENSMUSG00000006464.9	chr19	Bbs1	0.0534032	0.82085	0.99995
ENSMUSG00000028268.14	chr3	Gbp3	0.238002	0.16296	0.99995
ENSMUSG00000038695.13	chr7	Josd2	-0.0279153	0.872999	0.99995
ENSMUSG00000026321.7	chr1	Tnfrsf11a	0.0720202	0.689666	0.99995
ENSMUSG00000038007.14	chr4	Acer2	0.71057	3.10906e-05	0.00610929
ENSMUSG00000022505.9	chr16	Emp2	0.135003	0.519704	0.99995
ENSMUSG00000075028.12	chr2	Prdm11	0.127228	0.570063	0.99995
ENSMUSG00000020309.6	chr11	Chac2	0.218953	0.490593	0.99995
ENSMUSG00000007033.4	chr17	Hspa1l	0.527511	0.0925186	0.99995
ENSMUSG00000056724.15	chr9	Nbeal2	-0.00150809	0.993318	0.99995
ENSMUSG00000026482.13	chr1	Rgl1	-0.394184	0.0182803	0.583104
ENSMUSG00000079012.11	chr12	Serpina3m	-0.55186	0.387938	0.99995
ENSMUSG00000031337.16	chrX	Mtm1	0.0556883	0.82574	0.99995
ENSMUSG00000021023.14	chr12	Prorp	-0.114423	0.666329	0.99995
ENSMUSG00000046962.16	chr16	Zbtb21	0.216853	0.23449	0.99995
ENSMUSG00000025903.14	chr1	Lypla1	0.27488	0.102974	0.99995
ENSMUSG00000019989.8	chr10	Enpp3	-0.470386	0.0115726	0.472687
ENSMUSG00000028264.16	chr4	Spaca1	-0.645437	0.279123	0.99995
ENSMUSG00000056209.7	chr19	Npm3	-0.0268675	0.892157	0.99995
ENSMUSG00000048915.12	chr17	Efna5	0.175849	0.30603	0.99995
ENSMUSG00000044345.9	chr19	Marveld1	0.140124	0.60322	0.99995
ENSMUSG00000033436.13	chrX	Armcx2	0.0511698	0.758818	0.99995
ENSMUSG00000047511.6	chr11	Olfr1396	-0.309069	0.696719	0.99995
ENSMUSG00000050075.8	chr3	Gpr171	-0.34537	0.6348	0.99995
ENSMUSG00000030612.6	chr7	Mrpl46	-0.0322897	0.87773	0.99995
ENSMUSG00000061411.12	chr2	Nol4l	-0.211787	0.405989	0.99995
ENSMUSG00000046442.4	chr11	Ppm1e	0.255581	0.288998	0.99995
ENSMUSG00000020307.15	chr10	Cdc34	0.0415922	0.803499	0.99995
[truncated: 12,542 more rows]
